# Supplementary material for: Improving the Development and Implementation of Audit and Feedback Systems to Support Health Care Workers in Limiting Antimicrobial Resistance in the Hospital: Scoping Review
Source: J Med Internet Res. 2022 Mar 11;24(3):e33531. doi: 10.2196/33531 (PMC8957011; doi:10.2196/33531)
Supplement: Multimedia Appendix 2 [file jmir_v24i3e33531_app2.xlsx]

## Sheet: AF(RQ3)
Aspect	Subaspect(s)		Detailed description	Audit & feedback					eHealth & interventions				Implementation
				Colquhoun (2017) Reporting and design elements of A&F interventions	Ivers (2014) Tentative ‘best practices’ for designing A&F interventions	Hysong (2006) Model of actionable feedback	Colquhoun (2017) Designing audit and feedback interventions: theory-informed hypotheses		Hoffmann (2014) Template for intervention description and replication (TIDieR)	Eysenbach (2011) CONSORT EHEALTH		Tuti (2017) intervention effectiveness and use of behaviour change theory	Damschroder (2009) Consolidated framework for advancing implementation science (CFIR)			Greenhalgh (2017) Nonadoption, abandonment, scale-up, spread, and sustainability (NASSS) framework		Comment
Audit	Auditees		Expertise, background & any specific training given. Individual stage of change, individual identification with organization & other personal attributes)	-	-	-	-	-	5. The ones audited (describe their expertise, background and any specific training given)	-	-	-	IV.CI,C: Individual Stage of Change (Characterization of the phase an individual is in, as he or she progresses toward skilled, enthusiastic, and sustained use of the intervention)	IV.CI,D: Individual Indentification with Organization (A broad construct related to how individuals perceive the organization and their relationship and degree of commitment with that organization)	IV.CI,E: Other personal attributes (A broad construct to include other personal traits such as tolerance of ambiguity, intellectual ability, motivation, values, competence, capacity, and learning style)	-	-	-
	Main Input		e.g. Patient registries, semi-automated, manual input	-	-	-	-	-	-	5,viii: Key features/functionalities/components of the intervention Incl. interactive A&F components	-	-	-	-	-	-	-	-
Feedback	Feedback recipients		Expertise, background & any specific training given. Individual stage of change, individual identification with organization & other personal attributes)	-	-	-	-	-	5. Feedback recipients (describe their expertise, background and any specific training given)	-	-	Feedback recipients	IV.CI,C: Individual Stage of Change (Characterization of the phase an individual is in, as he or she progresses toward skilled, enthusiastic, and sustained use of the intervention)	IV.CI,D: Individual Indentification with Organization (A broad construct related to how individuals perceive the organization and their relationship and degree of commitment with that organization)	IV.CI,E: Other personal attributes (A broad construct to include other personal traits such as tolerance of ambiguity, intellectual ability, motivation, values, competence, capacity, and learning style)	-	-	-
	Main “output”		Feedback on processes of care	3. Feedback on processes of care (eg. rate of antibiotic prescription).	-	-	-	-	-	5,viii: Key features/functionalities/components of the intervention Incl. interactive A&F components	-	Outcome type	-	-	-	-	-	-
	Main “output”		Feedback on patient outcomes	4. Feedback on patient outcomes.	-	-	-	-	-	5,viii: Key features/functionalities/components of the intervention Incl. interactive A&F components	-	Outcome type	-	-	-	-	-	Combined with above
	Main “output”		Feedback other	5. Feedback other (if yes, specified).	-	-	-	-	-	5,viii: Key features/functionalities/components of the intervention Incl. interactive A&F components	-	Outcome type	-	-	-	-	-	Combined with above
	Level of individualization/specificity	Feedback provided to individual, groups or both.	Feedback provided to individual, groups or both.	1. Feedback to individual/group/both.	-	Individualization (degree to which providers receive feedback about their own individual performance, as opposed to aggregated data at the team, clinic or facility level)	-	-	6. Describe the modes of delivery (whether it was provided individually or in a group)	5,viii: Key features/functionalities/components of the intervention Incl. interactive A&F components	-	-	-	-	-	-	-	-
		Feedback level individualization	Feedback on individual provider performance (incl. option to customize level)	6. Feedback on individual provider performance.	AC: Data are about the individual/team’s own behaviour(s)	Individualization (degree to which providers receive feedback about their own individual performance, as opposed to aggregated data at the team, clinic or facility level)	Content: 14. Feedback specificity (If individual level provider data is provided; if patient-specific information is provided; if it is as specific as possible)	-	-	-	-	-	-	-	-	-	-	Combined with above
		Feedback level individualization	Feedback on group performance (incl. option to customize level)	7. Feedback on the performance of the provider group.	AC: Data are about the individual/team’s own behaviour(s)	Individualization (degree to which providers receive feedback about their own individual performance, as opposed to aggregated data at the team, clinic or facility level)	Content: 14. Feedback specificity (If individual level provider data is provided; if patient-specific information is provided; if it is as specific as possible)	-	-	-	-	-	-	-	-	-	-	Combined with above
		Feedback is about the individual/team’s own behaviour(s)	Feedback is about the individual/team’s own behaviour(s)	2. Feedback to person in whom the practice change was desired (eg. healthcare provider vs hospital admin)	AC: Data are about the individual/team’s own behaviour(s)	Individualization (degree to which providers receive feedback about their own individual performance, as opposed to aggregated data at the team, clinic or facility level)	Recipient: 7. Self-efficacy/control (If the behaviour is under the control of the recipient)	-	-	-	-	-	-	-	-	-	-	-
		Feedback level specificity	Feedback on individual patient cases (incl. option to customize specificity)	8. Feedback on individual patient cases.	-	Customizability (ability to view performance data in a way that was meaningful to the individual provider)	Content: 14. Feedback specificity (If individual level provider data is provided; if patient-specific information is provided; if it is as specific as possible)	-	-	5,viii: Key features/functionalities/components of the intervention Incl. interactive A&F components	-	-	-	-	-	-	-	-
		Feedback level specificity	Feedback on aggregated patient cases (incl. option to customize specificity)	9. Feedback on aggregated patient cases.	-	Customizability (ability to view performance data in a way that was meaningful to the individual provider)	Content: 14. Feedback specificity (If individual level provider data is provided; if patient-specific information is provided; if it is as specific as possible)	-	-	5,viii: Key features/functionalities/components of the intervention Incl. interactive A&F components	-	-	-	-	-	-	-	Combined with above
	Comparison	Comparison	Baseline peformance known and benchmark/comparison	11. Comparison provided in the feedback (specified).	FC: Feedback includes comparison data with relevant others	-	Recipient: 3. Recipient characteristics (For those with a mastery goal orientation if it involves comparison to others)	Content: 12. Comparisons (When the benchmark comparison is justified to be a reasonable standard; when a comparator is provided; when multiple individual practice data is presented along with the recipient’s data; if it involves a comparison to the self; if the comparator is specific to the recipient’s own context/practice.)	-	5,viii: Key features/functionalities/components of the intervention Incl. interactive A&F components	-	Baseline perfomance known & Benchmarks and comparators	-	-	-	-	-	-
	Goal setting and action planning	Goal setting	The target performance (goal) is provided	10. Feedback identified specific behaviour(s) to be changed.	TGA: The target performance is provided	-	Content: 15. Goal setting (If it is accompanied by a goal that is specific)	-	-	-	-	Target goals basis	-	-	-	-	-	-
		Goal setting	Goals set for the target behaviour are aligned with personal and organizational priorities	10. Feedback identified specific behaviour(s) to be changed.	TGA: Goals set for the target behaviour are aligned with personal and organizational priorities	-	Recipient: 4. Recipient priorities (When targeted at behaviours that the target feels is important to their professional roles/responsibilities)	-	-	-	-	-	III.IS,D2: Compatibility (The degree of tangible fit between meaning and values attached to the intervention by involved individuals, how those align with individuals’ own norms, values, and perceived risks and needs, and how the intervention fits with existing workflows and systems)	-	-	-	-	Combined with above
		Goal setting	Goals set for the target behaviour are supported by environment	10. Feedback identified specific behaviour(s) to be changed.	TGA: Goals set for the target behaviour are aligned with personal and organizational priorities	-	Other: 28. Environment (If the environment encourages the desired behaviour as the default.)	-	-	-	-	-	III.IS,E1: Leadership Engagement (Commitment, involvement, and accountability of leaders and managers with the implementation)	-	-	-	-	Combined with above
		Goal setting	Goals for target behaviour are specific, measurable, achievable, relevant, time-bound	10. Feedback identified specific behaviour(s) to be changed.	TGA: Goals for target behaviour are specific, measurable, achievable, relevant, time-bound	-	Content: 15. Goal setting (If it is accompanied by a goal that is specific)	-	-	-	-	Target goals basis	III.IS,D5: Goals and Feedback ( The degree to which goals are clearly communicated, acted upon, and fed back to staff and alignment of that feedback with goals)	-	-	-	-	Combined with above
		Action planning	A clear action plan/scoping strategy is provided when discrepancies are evident	10. Feedback identified specific behaviour(s) to be changed.	TGA: A clear action plan is provided when discrepancies are evident	-	Content: 13. Action plans/coping strategies (If clear direction on how to change behaviour is provided)	-	-	5,xii: Co-interventions (incl. training/support and action planning)	-	Action planning used	III.IS,D5: Goals and Feedback ( The degree to which goals are clearly communicated, acted upon, and fed back to staff and alignment of that feedback with goals)	-	-	-	-	-
	Feedback framing and incentives	Punitiveness	Tone of feedback (incl. incoporation of emotional message underlining desired behaviour)	-	-	Punitiveness (tone of feedback)	Content: 20. Improving memory (if incorporates an emotional message underlining the desired behaviour)	-	-	-	-	-	-	-	-	-	-	-
		Attack on self-identity	Tone of feedback (incl. measures to prevent a defensive response)	-	-	-	Recipient: 5. Attack on self-identity (When measures are used to prevent a defensive response (providing other “reassuring” messages as well))	-	-	-	-	-	-	-	-	4A. What changes in staff roles, practices, and identities are implied?	SIMPLE (None) OR COMPLICATED (Existing staff must learn new skills and/or new staff be appointed) OR COMPLEX (Threat to professional identity, values, or scope of practice; risk of job loss)	-
		Intrinsic/extrinsic reinforcement and/or incentives	Incentives such as goal-sharing awards, performance reviews, promotions, and raises in salary and less tangible incentives such as increased stature or respect	-	-	-	Recipient: 2. Motivation/intention (accompanied with positive reinforcement/incentive)	-	-	-	-	-	III.IS,D4: Organizational Incentvives & rewards (Extrinsic incentives such as goal-sharing awards, performance reviews, promotions, and raises in salary and less tangible incentives such as increased stature or respect)	-	-	-	-	-
		Cognitive influences	If emphasis is on what needs to be achieved (loss framing) as opposed to what was achieved (gain framing)	-	-	-	Content: 17. Cognitive influences (If emphasis is on what needs to be achieved (loss framing) as opposed to what was achieved (gain framing).)	-	-	-	-	-	-	-	-	-	-	Combined with above
	Timing	Delivery timing	If individual change data over time is provided; when presented multiple times; when presented at the time of decision making	13. Lag between audit time and feedback delivery (days, weeks, months, years, a mix).	AC: Data is based on recent performance	-	Delivery: 21. A&F timing (If individual change data over time is provided; when presented multiple times; when presented at the time of decision making)	-	-	5,viii: Key features/functionalities/components of the intervention Incl. interactive A&F components	-	-	-	-	-	-	-	-
		Timeliness (frequency and continuous cycle)	Describe the number of times the intervention was delivered and over what period of time including the number of sessions, their schedule, and their duration, intensity, or dose.	17. Total number of times feedback given (specified).	AC: Audit cycles are repeated, with new data presented over time	Timeliness (frequency)	Delivery: 21. A&F timing (If individual change data over time is provided; when presented multiple times; when presented at the time of decision making)	-	8. Describe the number of times the intervention was delivered and over what period of time including the number of sessions, their schedule, and their duration, intensity, or dose	5,ix: Instructions or recommendations for user (use parameters; E.g., regarding timing, frequency, heaviness of use, if any, or was the intervention used ad libitum. Describe the number of times the intervention was delivered and over what period of time including the number of sessions, their schedule, and their duration, intensity or dose. Information given during recruitment.)	-	Intervention duration (months)	-	-	-	-	-	-
		Reminders	Describe reminders and if the reminder messages are presented in real time/point of care	-	-	-	Content: 20. Improving memory (If the reminder messages are presented in real time/point of care)	-	-	5,xi: Report any prompts/reminders used: Clarify if there were prompts (letters, emails, phone calls, SMS) to use the application, what triggered them, frequency.	-	-	-	-	-	-	-	-
APM-AF system	Technology & materials	Key features of the technology	SIMPLE (Off-the-shelf or already installed, freestanding, dependable) OR COMPLICATED (Not yet developed or fully interoperable; not 100% dependable) OR COMPLEX (Requires close embedding in complex technical systems; significant dependability issues)	-	-	-	-	-	-	5,xii: Co-interventions (incl. training/support and action planning)	-	Role of e-A&F in overall QI strategy (minimal, moderate, core)	-	-	-	2A. What are the key features of the technology?	SIMPLE (Off-the-shelf or already installed, freestanding, dependable) OR COMPLICATED (Not yet developed or fully interoperable; not 100% dependable) OR COMPLEX (Requires close embedding in complex technical systems; significant dependability issues)	-
		Access	Describe how participants accessed the application, in what setting/context, whether they had to be a member of specific group	-	-	-	-	-	-	5,vii: Access (Describe how participants accessed the application, in what setting/context, whether they had to be a member of specific group)	-	-	-	-	-	-	-	-
		Materials	Describe any physical or informational materials used in the intervention, including those provided to participants or used in intervention delivery or in training of intervention providers, Incl. interactive APM-AF components	-	-	-	-	-	3. Materials (Describe any physical or informational materials used in the intervention, including those provided to participants or used in intervention delivery or in training of intervention providers. Provide information on where the materials can be accessed (e.g. online appendix, URL))	5,viii: Key features/functionalities/components of the intervention Incl. interactive A&F components	-	Role of e-A&F in overall QI strategy (minimal, moderate, core)	-	-	-	-	-	-
	Human-system interaction	Modes of feedback delivery	Face to face feedback and/or technology used	15. Face to face feedback	FC: Multi-modal presentationt, incl. text and talking or text and graphical materials	-	Delivery: 25. In-person A&F (When provided with human contact)	-	6. Describe the modes of delivery (such as face to face or by some other mechanism, such as internet or telephone) of the intervention	5,viii: Key features/functionalities/components of the intervention Incl. interactive A&F components	-	Feedback presentation mode & A&F implementation tools	-	-	-	-	-	-
		Level of human involvement	Detail number and expertise of professionals involved, if any, as well as “type of assistance offered, the timing and frequency of the support, how it is initiated, and the medium by which the assistance is delivered”	-	-	-	-	-	-	5,x: Level of human involvement (Detail number and expertise of professionals involved, if any, as well as “type of assistance offered, the timing and frequency of the support, how it is initiated, and the medium by which the assistance is delivered”.)	-	-	-	-	-	4C. What is assumed about the extended network of lay caregivers?	SIMPLE (None) OR COMPLICATED (Assumes a caregiver will be available when needed) OR COMPLEX (Assumes a network of caregivers with ability to coordinate their input)	-
		Engagement	If they engage the target’s attention	-	-	-	Recipient: 6. Attract/maintain attention (If they engage the target’s attention)	-	-	-	-	-	-	-	-	-	-	-
	Design	Visual presentation strategies and cognitive load	Multi-modal presentations (incl. option to customize)	12. Graphical elements included in the feedback.	FC: Multi-modal presentationt, incl. text and talking or text and graphical materials	Customizability (ability to view performance data in a way that was meaningful to the individual provider)	-	-	-	-	-	Feedback presentation mode & Interactive A&F components	I.IC,G: Design Quality and Packaging (Perceived excellence in how the intervention is bundled, presented, and assembled)	-	-	-	-	-
			Page design principles, average amount of text on pages, presence of hyperlinks to other resources, graphical summaries. If as few graphs as possible are presented; without unnecessary depth elements; if the graphical representations are clearly and consistently labeled; when color changes are purposeful and convey meaning; when presenting absolute numbers as opposed to percentages; when graphica…	-	-	-	Content: 11. Cognitive load (If as few graphs as possible are presented; without unnecessary depth elements; if the graphical representations are clearly and consistently labeled; when color changes are purposeful and convey meaning; when presenting absolute numbers as opposed to percentages; when graphical clutter is removed; when focused on a few, most important behaviours)	-	-	5,viii: Presentation strategies (E.g. page design principles, average amount of text on pages, presence of hyperlinks to other resources, graphical summaries)	-	-	I.IC,G: Design Quality and Packaging (Perceived excellence in how the intervention is bundled, presented, and assembled)	-	-	-	-	-
		User-guided experience	Personalized presentations and user-guided experience (incl. option to customize)	12. Graphical elements included in the feedback.	FC: Multi-modal presentationt, incl. text and talking or text and graphical materials	Customizability (ability to view performance data in a way that was meaningful to the individual provider)	Delivery: 24. User-guided experience (When complex information is scaffolded to allow a recipient to get more information if and when they want)	-	9. If the intervention was planned to be personalised, titrated or adapted, then describe what, why, when, and how	5,viii: Key features/functionalities/components of the intervention Incl. interactive A&F components	-	Interactive A&F components	I.IC,D: Adaptability (The degree to which an intervention can be adapted, tailored, refined, or reinvented to meet local needs)	-	-	-	-	-
	Data validity & trust/credibility	Data validity	Data are valid and variability of data is displayed in order to indicate the error or uncertainty	-	AC: Data are valid	-	Content: 18. Nature of the data (If graphical representation displays the variability of data in order to indicate the error or uncertainty)	-	-	-	-	-	-	-	-	-	-	-
		Trust/credibility	Stakeholders’ perceptions of the quality, validity and fairness of evidence and sources	-	FC: Delivery comes from a trusted source	-	Recipient: 1. Trust/credibility (w/o conflict of interest + based on good quality evidence)	-	-	-	-	-	I.IC,B: Evidence Strenght & Quality (Stakeholders’ perceptions of the quality and validity of evidence supporting the belief that the intervention will have desired outcomes)	IV.CI,A: Knowledge & beliefs about the intervention (Individuals’ attitudes toward and value placed on the intervention as well as familiarity with facts, truths, and principles related to the intervention)	-	-	-	-
APM-AF as learning strategy	Learning opportunities	Reflective learning	Guides personal reflections and involves learning climate	16. Providers explicitly asked to consider A&F implications for their practice.	-	-	Content: 19. Guide reflection (If it involves a personal reflection component)	-	-	-	-	-	III.IS,D6: Learning climate (A climate in which: a) leaders express their own fallibility and need for team members’ assistance and input; b) team members feel that they are essential, valued, and knowledgeable partners in the change process; c) individuals feel psychologically safe to try new methods; and d) there is sufficient time and space for reflective thinking and evaluation)	-	-	-	-	-
		Learning climate	Invites interactive discussions	-	-	-	Delivery: 26. Responding to A&F providers (If they allow the recipient an opportunity to indicate why a recommended action was not taken.)	-	-	-	-	-	III.IS,D6: Learning climate (A climate in which: a) leaders express their own fallibility and need for team members’ assistance and input; b) team members feel that they are essential, valued, and knowledgeable partners in the change process; c) individuals feel psychologically safe to try new methods; and d) there is sufficient time and space for reflective thinking and evaluation)	-	-	-	-	-
			Involves learning climate & If they involve engaging recipients in social discussion about the APM-AF	-	-	-	Delivery: 22. Social engagement (If they involve engaging recipients in social discussion about the A&F)	Delivery: 23. Knowledge/learning (If it creates opportunities to learn)	-	-	-	-	III.IS,D6: Learning climate (A climate in which: a) leaders express their own fallibility and need for team members’ assistance and input; b) team members feel that they are essential, valued, and knowledgeable partners in the change process; c) individuals feel psychologically safe to try new methods; and d) there is sufficient time and space for reflective thinking and evaluation)	-	-	-	-	Combined with above
	Additional strategies/procedures		Describe each of the procedures, activities, and/or processes used in the intervention, including any enabling or support activities	-	-	-	-	-	4. Procedures (Describe each of the procedures, activities, and/or processes used in the intervention, including any enabling or support activities.)	5,viii: Key features/functionalities/components of the intervention Incl. interactive A&F components	5,xii: Co-interventions (incl. training/support and action planning)	Role of e-A&F in overall QI strategy (minimal, moderate, core)	-	-	-	-	-	-
	Access to knowledge and information	Access to knowledge and information	Ease of access to digestible information and knowledge about the intervention and how to incorporate it into work tasks (incl. training/support and action planning)	-	-	-	-	-	-	-	-	-	III.IS,E3: Access to knowledge and information (Ease of access to digestible information and knowledge about the intervention and how to incorporate it into work tasks)	-	-	2C. What knowledge and/or support is required to use the technology?	SIMPLE (None or a simple set of instructions) OR COMPLICATED (Detailed instruction and training needed, perhaps with ongoing helpdesk support) OR COMPLEX (Effective use of technology requires advanced training and/or support to adjust to new identity or organizational role)	Combined with above

## Sheet: AF(RQ3) (simple)
Aspect	Subaspect(s)		Detailed description	Audit & feedback				eHealth & interventions			Implementation			Audit & feedback	eHealth & interventions	Implementation
				Colquhoun (2017) Reporting and design elements of APM-AF interventions	Ivers (2014) Tentative ‘best practices’ for designing APM-AF interventions	Hysong (2006) Model of actionable feedback	Colquhoun (2017) Designing audit and feedback interventions: theory-informed hypotheses	Hoffmann (2014) Template for intervention description and replication (TIDieR)	Eysenbach (2011) CONSORT EHEALTH	Tuti (2017) Intervention effectiveness and use of behaviour change theory	Damschroder (2009) Consolidated framework for advancing implementation science (CFIR)	Greenhalgh (2017) Nonadoption, abandonment, scale-up, spread, and sustainability (NASSS) framework					Overlap (all three)
Audit	Auditees		Expertise, background & any specific training given. Individual stage of change, individual identification with organization & other personal attributes)	-	-	-	-	+	-	-	+	-		-	+	+
	Main "input"		e.g. Patient registries, semi-automated, manual input	-	-	-	-	-	+	-	-	-		-	+	-
Feedback	Feedback recipients		Expertise, background & any specific training given. Individual stage of change, individual identification with organization & other personal attributes)	-	-	-	-	+	-	+	+	-		-	+	+
	Main “output”		Feedback on processes of care, patient outcomes, or other	+	-	-	-	-	+	+	-	-		+	+	-
	Level of individualization/specificity	Feedback provided to individual, groups or both.	Feedback provided to individual, groups or both.	+	-	+	-	+	+	-	-	-		+	+	-
		Feedback is about the individual/team’s own behaviour(s)	Feedback is about the individual/team’s own behaviour(s)	+	+	+	+	-	-	-	-	-		+	-	-
		Feedback level specificity	Feedback on individual patient cases or aggregated patient cases (incl. option to customize specificity)	+	-	+	+	-	+	-	-	-		+	+	-
	Comparison, goal setting & action planning	Comparison	Baseline peformance known and benchmark/comparison	+	+	-	+	-	+	+	-	-		+	+	-
		Goal setting	The target performance (SMART goals) is provided, goals are aligned with personal and organizational priorities and supported by the environment,	+	+	-	+	-	-	+	+	-		+	+	+	+
		Action planning	A clear action plan/scoping strategy is provided when discrepancies are evident	+	+	-	+	-	+	+	+	-		+	+	+	+
	Feedback framing and incentives	Punitiveness	Tone of feedback (incl. incoporation of emotional message underlining desired behaviour)	-	-	+	+	-	-	-	-	-		+	-	-
		Attack on self-identity	Tone of feedback (incl. measures to prevent a defensive response)	-	-	-	+	-	-	-	-	+		+	-	+
		Intrinsic/extrinsic reinforcement and/or incentives	Incentives such as goal-sharing awards, performance reviews, promotions, and raises in salary and less tangible incentives such as increased stature or respect	-	-	-	+	-	-	-	+	-		+	-	+
	Timing	Delivery timing	If individual change data over time is provided; when presented multiple times; when presented at the time of decision making	+	+	-	+	-	+	-	-	-		+	+	-
		Timeliness (frequency and continuous cycle)	Describe the number of times the intervention was delivered and over what period of time including the number of sessions, their schedule, and their duration, intensity, or dose.	+	+	+	+	+	+	+	-	-		+	+	-
		Reminders	Describe reminders and if the reminder messages are presented in real time/point of care	-	-	-	+	-	+	-	-	-		+	+	-
APM-AF system	Technology & materials	Key features of the technology	SIMPLE (Off-the-shelf or already installed, freestanding, dependable) OR COMPLICATED (Not yet developed or fully interoperable; not 100% dependable) OR COMPLEX (Requires close embedding in complex technical systems; significant dependability issues)	-	-	-	-	-	+	+	-	+		-	+	+
		Access	Describe how participants accessed the application, in what setting/context, whether they had to be a member of specific group	-	-	-	-	-	+	-	-	-		-	+	-
		Materials	Describe any physical or informational materials used in the intervention, including those provided to participants or used in intervention delivery or in training of intervention providers, Incl. interactive APM-AF components	-	-	-	-	+	+	+	-	-		-	+	-
	Human-system interaction	Modes of feedback delivery	Face to face feedback and/or technology used	+	+	-	+	+	+	+	-	-		+	+	-
		Level of human involvement	Detail number and expertise of professionals involved, if any, as well as “type of assistance offered, the timing and frequency of the support, how it is initiated, and the medium by which the assistance is delivered”	-	-	-	-	-	+	-	-	+		-	+	+
		Engagement	If they engage the target’s attention	-	-	-	+	-	-	-	-	-		+	-	-
	Design	Visual presentation strategies and cognitive load	Multi-modal presentations (incl. option to customize)	+	+	+	-	-	-	+	+	-		+	+	+	+
		User-guided experience	Personalized presentations and user-guided experience (incl. option to customize)	+	+	+	+	+	+	+	+	-		+	+	+	+
	Data validity & trust/credibility	Data validity	Data are valid and variability of data is displayed in order to indicate the error or uncertainty	-	+	-	+	-	-	-	-	-		+	-	-
		Trust/credibility	Stakeholders’ perceptions of the quality, validity and fairness of evidence and sources	-	+	-	+	-	-	-	+	-		+	-	+
APM-AF as learning strategy	Learning opportunities	Reflective learning	Guides personal reflections and involves learning climate	+	-	-	+	-	-	-	+	-		+	-	+
		Learning climate	Invites interactive discussions & Involves learning climate & If they involve engaging recipients in social discussion about the APM-AF	-	-	-	+	-	-	-	+	-		+	-	+
	Additional strategies/procedures		Describe each of the procedures, activities, and/or processes used in the intervention, including any enabling or support activities & Ease of access to digestible information and knowledge about the intervention and how to incorporate it into work tasks (incl. training/support and action planning)	-	-	-	-	+	+	+	-	-		-	+	-
				0.448276	0.37931	0.241379	0.62069	0.241379	0.551724	0.413793	0.310345	0.103448		0.724138	0.689655	0.413793	0.137931
														% derived from literature			4
														21	20

## Sheet: DevelopmentImplementation(RQ4)
Aspect	Subaspect(s)		Detailed description	Audit & feedback				eHealth & interventions				Implementation
				Colquhoun (2017) Reporting and design elements of A&F interventions	Ivers (2014) Tentative ‘best practices’ for designing A&F interventions	Hysong (2006) Model of actionable feedback	Colquhoun (2017) Designing audit and feedback interventions: theory-informed hypotheses	Hoffmann (2014) Template for intervention description and replication (TIDieR)	Eysenbach (2011) CONSORT EHEALTH		Tuti (2017) intervention effectiveness and use of behaviour change theory	Damschroder (2009) Consolidated framework for advancing implementation science (CFIR)			Greenhalgh (2017) Nonadoption, abandonment, scale-up, spread, and sustainability (NASSS) framework				Comment
Stakeholders & roles	Developer/research team		Expertise, background, any specific training given & relation towards the system being evaluated	-	-	-	-	5. Developer/research team (Relation of the study team towards the system being evaluated; describe their expertise, background and any specific training given)	-	-	-	-	-	-	-	-	-	-	-
	Pilot-testers & involvement in development and implementation process		Expertise, background & any specific training given	-	-	-	Other: 29. Development process involvement (When recipients have been involved in the design of the A&F)	5. Pilot-tests (describe their expertise, background and any specific training given)	-	-	-	I.IC,A: Intervention source (Perception of key stakeholders about whether the intervention is externally or internally developed)	-	-	-	-	-	-	-
	Leadership Engagement		Commitment, involvement, and accountability of leaders and managers with the implementation	-	-	-	-	-	-	-	-	III.IS,E1: Leadership Engagement (Commitment, involvement, and accountability of leaders and managers with the implementation)	-	-	5A. What is the organization’s capacity to innovate?	SIMPLE (Well-led organization with slack resources and good managerial relations; risk taking encouraged) OR COMPLICATED (Limited slack resources; suboptimal leadership and managerial relations; risk taking not encouraged) OR COMPLEX (Severe resource pressures (eg, frozen posts); weak leadership and managerial relations; risk taking may be punished)	-	-	-
	Opinion Leaders		Individuals in an organization who have formal or informal influence on the attitudes and beliefs of their colleagues with respect to implementing the intervention	-	-	-	-	-	-	-	-	V,B1: Opinion Leaders (Individuals in an organization who have formal or informal influence on the attitudes and beliefs of their colleagues with respect to implementing the intervention)	-	-	-	-	-	-	-
	Formally appointed internal implementation leaders		Individuals from within the organization who have been formally appointed with responsibility for implementing an intervention as coordinator, project manager, team leader, or other similar role	-	-	-	-	-	-	-	-	V,B2: Formally appointed internal implementation leaders (Individuals from within the organization who have been formally appointed with responsibility for implementing an intervention as coordinator, project manager, team leader, or other similar role)	-	-	-	-	-	-	-
	Champions		“Individuals who dedicate themselves to supporting, marketing, and ‘driving through’ an [implementation]”, overcoming indifference or resistance that the intervention may provoke in an organization	-	-	-	-	-	-	-	-	V,B3: Champions (“Individuals who dedicate themselves to supporting, marketing, and ‘driving through’ an [implementation]”, overcoming indifference or resistance that the intervention may provoke in an organization)	-	-	-	-	-	-	-
Target behaviour & added value	Target behaviour, problem and intervention	Nature of the problem	SIMPLE (Well-characterized, well-understood, predictable) OR COMPLICATED (Not fully characterized, understood, or predictable) OR COMPLEX (Poorly characterized, poorly understood, unpredictable, or high risk)	-	-	-	-	-	-	-	-	-	-	-	D1,1A. What is the nature of the condition or illness?	SIMPLE (Well-characterized, well-understood, predictable) OR COMPLICATED (Not fully characterized, understood, or predictable) OR COMPLEX (Poorly characterized, poorly understood, unpredictable, or high risk)	-	-	-
		Description of underlying behaviour and decision processes	If designed with a clear understanding of the decision making process underlying the behaviour to be changed	10. Feedback identified specific behaviour(s) to be changed.	-	-	behaviour: 10. Decision processes or conceptual mode (If designed with a clear understanding of the decision making process underlying the behaviour to be changed)	-	-	-	-	-	-	-	-	-	-	-	-
		Relevant sociocultural factors and comorbidities	SIMPLE (Unlikely to affect care significantly) OR COMPLICATED (Must be factored into care plan and service model) OR COMPLEX (Pose significant challenges to care planning and service provision)	-	-	-	-	-	-	-	-	-	-	-	D1,1B. What are the relevant sociocultural factors and comorbidities?	SIMPLE (Unlikely to affect care significantly) OR COMPLICATED (Must be factored into care plan and service model) OR COMPLEX (Pose significant challenges to care planning and service provision)	-	-	-
		Perceived need for behaviour change	The degree to which stakeholders perceive the current situation as intolerable or needing change	10. Feedback identified specific behaviour(s) to be changed.	-	-	-	-	-	-	-	III.IS,D1: Implementation climate-tension for change (The degree to which stakeholders perceive the current situation as intolerable or needing change)	-	-	-	-	-	-	-
		Targeted behaviour is likely to be amenable to feedback	For behaviours that are easy compared to those that are harder to do	10. Feedback identified specific behaviour(s) to be changed.	BC: Targeted behaviour is likely to be amenable to feedback	-	behaviour: 9. About aspects of behaviour (For behaviours that are easy compared to those that are harder to do)	-	-	-	-	-	-	-	-	-	-	-	-
		Self-efficacy	Recipients are capable and responsible for behaviour improvement	-	FC: Recipients are capable and responsible for improvement	-	Recipient: 7. Self-efficacy/control (If the behaviour is under the control of the recipient)	-	-	-	-	IV.CI,B: Self-efficacy (Individual belief in their own capabilities to execute courses of action to achieve implementation goals)	-	-	-	-	-	-	-
		Justify need for behaviour change	If accompanied by evidence supporting the behaviour change	10. Feedback identified specific behaviour(s) to be changed.	-	-	Content: 16. Justify need for behaviour change (If accompanied by evidence supporting the behaviour change)	-	-	-	-	-	-	-	2B. What kind of knowledge does the technology bring into play?	SIMPLE (Directly and transparently measures [changes in] the condition) OR COMPLICATED (Partially and indirectly measures [changes in] the condition) OR COMPLEX (Link between data generated and [changes in] the condition is currently unpredictable or contested)	-	-	-
	Rationale and added value	Rationale for using APM-AF	Describe known or supposed mechanism of action of the active component/s of the intervention	14. Rationale for using A&F (specified).	-	-	-	2. Describe any rationale, theory, or goal of the elements essential to the intervention (incl. known or supposed mechanism of action of the active component/s of the intervention)	5,viii: Key features/functionalities/components of the intervention Incl. interactive A&F components	-	-	-	-	-	-	-	-	-	-
		Desirability, efficacy, safety, and cost effectiveness	Demand-side value; SIMPLE (Technology is desirable for patients, effective, safe, and cost effective) OR COMPLICATED (Technology’s desirability, efficacy, safety, or cost effectiveness is unknown or contested) OR COMPLEX (Significant possibility that technology is undesirable, unsafe, ineffective, or unaffordable)	-	-	-	14. Rationale for using A&F (specified).	-	-	-	-	IV.CI,A: Knowledge & beliefs about the intervention (Individuals’ attitudes toward and value placed on the intervention as well as familiarity with facts, truths, and principles related to the intervention)	-	-	3B. Desirability, efficacy, safety, and cost effectiveness (demand-side value)	SIMPLE (Technology is desirable for patients, effective, safe, and cost effective) OR COMPLICATED (Technology’s desirability, efficacy, safety, or cost effectiveness is unknown or contested) OR COMPLEX (Significant possibility that technology is undesirable, unsafe, ineffective, or unaffordable)	-	-	-
		Relative advantage	Individuals’ shared perception of the importance of the implementation within the organization	-	-	-	-	-	-	-	-	I.IC,C: Relative advantage (Stakeholders’ perception of the advantage of implementing the intervention versus an alternative solution)	III.IS,D3: Relative Priority (Individuals’ shared perception of the importance of the implementation within the organization)	IV.CI,A: Knowledge & beliefs about the intervention (Individuals’ attitudes toward and value placed on the intervention as well as familiarity with facts, truths, and principles related to the intervention)	-	-	-	-	-
Embedding in practice	Implementation complexity & compatibility with target behaviour and work processes	Complexity of implementation process	Perceived difficulty of implementation, reflected by duration, scope, radicalness, disruptiveness, centrality, and intricacy and number of steps required to implement	-	-	-	-	-	-	-	-	I.IC,F: Complexity (Perceived difficulty of implementation, reflected by duration, scope, radicalness, disruptiveness, centrality, and intricacy and number of steps required to implement)	-	-	7A. How much scope is there for adapting and coevolving the technology and the service over time?	SIMPLE (Strong scope for adapting and embedding the technology as local need or context changes) OR COMPLICATED (Potential for adapting and coevolving the technology and service is limited or uncertain) OR COMPLEX (Significant barriers to further adaptation and/or coevolution of the technology or service)	-	-	-
		Technology supply model	Required organizational configurations and dependability on supplier for customizations; SIMPLE (Generic, “plug and play,” or customizable, off-the-shelf solutions requiring minimal customization; easily substitutable if supplier withdraws) OR COMPLICATED (Customizable, off-the-shelf solutions requiring significant customization or bespoke solutions; substitution difficult if supplier withdraws) …	-	-	-	-	-	-	-	-	-	-	-	2D. What is the technology supply model?	SIMPLE (Generic, “plug and play,” or customizable, off-the-shelf solutions requiring minimal customization; easily substitutable if supplier withdraws) OR COMPLICATED (Customizable, off-the-shelf solutions requiring significant customization or bespoke solutions; substitution difficult if supplier withdraws) OR COMPLEX (Solutions requiring significant organizational reconfiguration or medium- to …	-	-	-
		Compatibility	The degree of tangible fit between meaning and values attached to the intervention by involved individuals, how those align with individuals’ own norms, values, and perceived risks and needs, and how the intervention fits with existing workflows and systems	-	-	-	behaviour: 10. Decision processes or conceptual mode (If designed with a clear understanding of the decision making process underlying the behaviour to be changed)	-	-	-	-	III.IS,D2: Compatibility (The degree of tangible fit between meaning and values attached to the intervention by involved individuals, how those align with individuals’ own norms, values, and perceived risks and needs, and how the intervention fits with existing workflows and systems)	-	-	4A. What changes in staff roles, practices, and identities are implied?	SIMPLE (None) OR COMPLICATED (Existing staff must learn new skills and/or new staff be appointed) OR COMPLEX (Threat to professional identity, values, or scope of practice; risk of job loss)	5D. What changes will be needed in team interactions and routines?	SIMPLE (No new team routines or care pathways needed) OR COMPLICATED (New team routines or care pathways that align readily with established ones) OR COMPLEX (New team routines or care pathways that conflict with established ones)	-
		Remove barriers	If they address barriers to change in behaviour (incl. training/support and action planning)	-	-	-	behaviour: 8. Remove barriers (If they address barriers to change in behaviour)	-	5,xii: Co-interventions (incl. training/support and action planning)	-	-	-	-	-	7B. How resilient is the organization to handling critical events and adapting to unforeseen eventualities?	SIMPLE (Sense making, collective reflection, and adaptive action are ongoing and encouraged) OR COMPLICATED (Sense making, collective reflection, and adaptive action are difficult and viewed as low priority) OR COMPLEX (Sense making, collective reflection, and adaptive action are discouraged in a rigid, inflexible implementation model)	-	-	-
		Opportunity costs (incl. additional efforts to use technology)	When there are few costs to change behaviour & for the intervention, incl. costs associated with implementing that intervention (e.g. investment, supply, and opportunity costs)	-	-	-	Other: 27. Opportunity costs (When there are few costs to change behaviour)	-	-	-	-	I.IC,H: Cost (Costs of the intervention and costs associated with implementing that intervention including investment, supply, and opportunity costs)	-	-	4B. What is expected of the patient (and/or immediate caregiver)—and is this achievable by, and acceptable to, them?	SIMPLE (Nothing) OR COMPLICATED (Routine tasks, eg, log on, enter data, converse) OR COMPLEX (Complex tasks, eg, initiate changes in therapy, make judgments, organize)	5D. What changes will be needed in team interactions and routines?	SIMPLE (No new team routines or care pathways needed) OR COMPLICATED (New team routines or care pathways that align readily with established ones) OR COMPLEX (New team routines or care pathways that conflict with established ones)	-
		Available resources	The level of resources dedicated for implementation and on-going operations including money, training, education, physical space, and time.	-	-	-	-	-	-	-	-	III.IS,E2: Available resources (The level of resources dedicated for implementation and on-going operations including money, training, education, physical space, and time)	-	-	5A. What is the organization’s capacity to innovate?	SIMPLE (Well-led organization with slack resources and good managerial relations; risk taking encouraged) OR COMPLICATED (Limited slack resources; suboptimal leadership and managerial relations; risk taking not encouraged) OR COMPLEX (Severe resource pressures (eg, frozen posts); weak leadership and managerial relations; risk taking may be punished)	5C. How easy will the adoption and funding decision be?	SIMPLE (Single organization with sufficient resources; anticipated cost savings; no new infrastructure or recurrent costs required) OR COMPLICATED (Multiple organizations with partnership relationship; cost-benefit balance favorable or neutral; new infrastructure (eg, staff roles, training, kit) can mostly be found from repurposing) OR COMPLEX (Multiple organizations with no formal links and/or c…	-
	Inner & outer setting	Structural characteristics	The social architecture, age, maturity, and size of an organization, including readiness for technology-supported change.	-	-	-	-	-	-	-	-	III.IS,A: Structural characteristics (The social architecture, age, maturity, and size of an organization)	-	-	5B. How ready is the organization for this technology-supported change?	SIMPLE (High tension for change, good innovation-system fit, widespread support) OR COMPLICATED (Little tension for change; moderate innovation-system fit; some powerful opponents) OR COMPLEX (No tension for change; poor innovation-system fit; many opponents, some with wrecking power)	-	-	-
		Networks & communications	The nature and quality of webs of social networks and the nature and quality of formal and informal communications within an organization	-	-	-	-	-	-	-	-	III.IS,B: Networks & communications (The nature and quality of webs of social networks and the nature and quality of formal and informal communications within an organization)	-	-	5C. How easy will the adoption and funding decision be?	SIMPLE (Single organization with sufficient resources; anticipated cost savings; no new infrastructure or recurrent costs required) OR COMPLICATED (Multiple organizations with partnership relationship; cost-benefit balance favorable or neutral; new infrastructure (eg, staff roles, training, kit) can mostly be found from repurposing) OR COMPLEX (Multiple organizations with no formal links and/or c…	-	-	-
		Culture	Norms, values, and basic assumptions of a given organization	-	-	-	-	-	-	-	-	III.IS,C: culture (Norms, values, and basic assumptions of a given organization)	-	-	-	-	-	-	-
		Patient Needs & Resources	The extent to which patient needs, as well as barriers and facilitators to meet those needs are accurately known and prioritized by the organization	-	-	-	-	-	-	-	-	II.OS,A: Patient Needs & Resources (The extent to which patient needs, as well as barriers and facilitators to meet those needs are accurately known and prioritized by the organization)	-	-	-	-	-	-	-
	Implemenation	Planning	The degree to which a scheme or method of behaviour and tasks for implementing an intervention are developed in advance and the quality of those schemes or methods	-	-	-	-	-	-	-	-	V,A: Planning (The degree to which a scheme or method of behaviour and tasks for implementing an intervention are developed in advance and the quality of those schemes or methods)	-	-	5E. What work is involved in implementation and who will do it?	SIMPLE (Established shared vision; few simple tasks, uncontested and easily monitored) OR COMPLICATED (Some work needed to build shared vision, engage staff, enact new practices, and monitor impact) OR COMPLEX (Significant work needed to build shared vision, engage staff, enact new practices, and monitor impact)	-	-	-
		Executing	Carrying out or accomplishing the implementation according to plan	-	-	-	-	-	-	-	-	V,C: Executing (Carrying out or accomplishing the implementation according to plan)	-	-	5E. What work is involved in implementation and who will do it?	SIMPLE (Established shared vision; few simple tasks, uncontested and easily monitored) OR COMPLICATED (Some work needed to build shared vision, engage staff, enact new practices, and monitor impact) OR COMPLEX (Significant work needed to build shared vision, engage staff, enact new practices, and monitor impact)	7B. How resilient is the organization to handling critical events and adapting to unforeseen eventualities?	SIMPLE (Sense making, collective reflection, and adaptive action are ongoing and encouraged) OR COMPLICATED (Sense making, collective reflection, and adaptive action are difficult and viewed as low priority) OR COMPLEX (Sense making, collective reflection, and adaptive action are discouraged in a rigid, inflexible implementation model)	-
Formative evaluation	Intended use		Describe whether and how “use” (including intensity of use/dosage) was defined/measured/monitored (e.g. logins, logfile analysis, etc.). If intervention adherence or fidelity was assessed, describe how and by whom, and if any strategies were used to maintain or improve fidelity, describe them.	-	-	-	-	11. Planned If intervention adherence or fidelity was assessed, describe how and by whom, and if any strategies were used to maintain or improve fidelity, describe them.	6a,ii: Describe whether and how “use” (including intensity of use/dosage) was defined/measured/monitored (logins, logfile analysis, etc.)	-	-	-	-	-	-	-	-	-	-
	Actual use		If intervention adherence or fidelity was assessed, describe the extent to which the intervention was delivered as planned.	-	-	-	-	12. Actual If intervention adherence or fidelity was assessed, describe the extent to which the intervention was delivered as planned.	-	-	-	-	-	-	-	-	-	-	-
	Development process and formative evaluations	Development process and formative evaluations	Quantitative and qualitative feedback about the progress and quality of development and implementation (e.g. whether, how, and when qualitative feedback was obtained from participants) accompanied with regular personal and team debriefing about progress and experience (e.g. focus groups, usability testing, feedback forms, interviews)	-	-	-	-	-	5,ii: History/development process and previous formative evaluations (e.g., focus groups, usability testing), as these will have an impact on adoption/use rates and help with interpreting results	6a,iii: Whether, how, and when qualitative feedback was obtained from participants (e.g., through emails, feedback forms, interviews, focus groups).	-	V,D: Reflecting & Evaluating (Quantitative and qualitative feedback about the progress and quality of implementation accompanied with regular personal and team debriefing about progress and experience)	-	-	-	-	-	-	-
	Harms or unintended effects	All important harms or unintended effects	Include qualitative feedback from participants or observations from staff/researchers, if available, on strengths and shortcomings of the application, especially if they point to unintended/unexpected effects or uses. This includes (if available) reasons for why people did or did not use the application as intended by the developers.	-	-	-	-	-	19,i/ii: All important harms or unintended effects (Include qualitative feedback from participants or observations from staff/researchers, if available, on strengths and shortcomings of the application, especially if they point to unintended/unexpected effects or uses. This includes (if available) reasons for why people did or did not use the application as intended by the developers.)	-	-	-	-	-	-	-	-	-	-
	Trialability	Trialability	The ability to test the intervention on a small scale in the organization, and to be able to reverse course (undo implementation) if warranted	-	-	-	-	-	-	-	-	I.IC,D: Trialability (The ability to test the intervention on a small scale in the organization, and to be able to reverse course (undo implementation) if warranted)	-	-	-	-	-	-	-
	Revisions and updating	Revisions and updating	If the intervention was modified during the course of the study, describe the changes (what, why, when, and how, incl. bug fixes, downtimes, content changes). Describe dynamic components such as news feeds or changing content. & Clearly mention the date and/or version number of the application/intervention (and comparator, if applicable) evaluated, or describe whether the intervention underwent m…	-	-	-	-	10. If the intervention was modified during the course of the study, describe the changes (what, why, when, and how). Bug fixes, Downtimes, Content Changes.	-	-	-	5,iii: Revisions and updating (Clearly mention the date and/or version number of the application/intervention (and comparator, if applicable) evaluated, or describe whether the intervention underwent major changes during the evaluation process, or whether the development and/or content was “frozen” during the trial. Describe dynamic components such as news feeds or changing content.)	-	-	7A. How much scope is there for adapting and coevolving the technology and the service over time?	SIMPLE (Strong scope for adapting and embedding the technology as local need or context changes) OR COMPLICATED (Potential for adapting and coevolving the technology and service is limited or uncertain) OR COMPLEX (Significant barriers to further adaptation and/or coevolution of the technology or service)	-	-	-
	Replicability/digital preservation	Replicability/digital preservation	By publishing the source code, and/or providing screenshots/screen-capture video, and/or providing flowcharts of the algorithms used.	-	-	-	-	-	-	-	-	5,v/vi: Replicability/digital preservation (By publishing the source code, and/or providing screenshots/screen-capture video, and/or providing flowcharts of the algorithms used.)	-	-	-	-	-	-	-

## Sheet: DevImp (RQ4) (simple) 
Aspect	Subaspect(s)		Detailed description	Audit & feedback				eHealth & interventions			Implementation			Audit & feedback	eHealth & interventions	Implementation
				Colquhoun (2017) Reporting and design elements of A&F interventions	Ivers (2014) Tentative ‘best practices’ for designing A&F interventions	Hysong (2006) Model of actionable feedback	Colquhoun (2017) Designing audit and feedback interventions: theory-informed hypotheses	Hoffmann (2014) Template for intervention description and replication (TIDieR)	Eysenbach (2011) CONSORT EHEALTH	Tuti (2017) Intervention effectiveness and use of behaviour change theory	Damschroder (2009) Consolidated framework for advancing implementation science (CFIR)	Greenhalgh (2017) Nonadoption, abandonment, scale-up, spread, and sustainability (NASSS) framework							Overlap (all three)
Stakeholders & roles	Developer/research team		Expertise, background, any specific training given & relation towards the system being evaluated	-	-	-	-	+	-	-	-	-		-	+	-
	Pilot-testers & involvement in development and implementation process		Expertise, background & any specific training given	-	-	-	+	+	-	-	+	-		+	+	+		+	+
	Leadership Engagement		Commitment, involvement, and accountability of leaders and managers with the implementation	-	-	-	-	-	-	-	+	+		-	-	+	+
	Opinion Leaders		Individuals in an organization who have formal or informal influence on the attitudes and beliefs of their colleagues with respect to implementing the intervention	-	-	-	-	-	-	-	+	-		-	-	+	+
	Formally appointed internal implementation leaders		Individuals from within the organization who have been formally appointed with responsibility for implementing an intervention as coordinator, project manager, team leader, or other similar role	-	-	-	-	-	-	-	+	-		-	-	+	+
	Champions		“Individuals who dedicate themselves to supporting, marketing, and ‘driving through’ an [implementation]”, overcoming indifference or resistance that the intervention may provoke in an organization	-	-	-	-	-	-	-	+	-		-	-	+	+
Target behaviour & added value	Target behaviour, problem and intervention	Nature of the problem	SIMPLE (Well-characterized, well-understood, predictable) OR COMPLICATED (Not fully characterized, understood, or predictable) OR COMPLEX (Poorly characterized, poorly understood, unpredictable, or high risk)	-	-	-	-	-	-	-	-	+		-	-	+	+
		Description of underlying behaviour and decision processes	If designed with a clear understanding of the decision making process underlying the behaviour to be changed	+	-	-	+	-	-	-	-	-		+	-	-
		Relevant sociocultural factors and comorbidities	SIMPLE (Unlikely to affect care significantly) OR COMPLICATED (Must be factored into care plan and service model) OR COMPLEX (Pose significant challenges to care planning and service provision)	-	-	-	-	-	-	-	-	+		+	-	+		+
		Perceived need for behaviour change	The degree to which stakeholders perceive the current situation as intolerable or needing change	+	-	-	-	-	-	-	+	-		+	-	+		+
		Targeted behaviour is likely to be amenable to feedback	For behaviours that are easy compared to those that are harder to do	+	+	-	+	-	-	-	-	-		+	-	-
		Self-efficacy	Recipients are capable and responsible for behaviour improvement	-	+	-	+	-	-	-	+	-		+	-	+		+
		Justify need for behaviour change	If accompanied by evidence supporting the behaviour change	+	-	-	+	-	-	-	-	+		+	-	+		+
	Rationale and added value	Rationale for using APM-AF	Why this intervention? (e.g. describe known or supposed mechanism of action of the active component/s of the intervention)	+	-	-	-	+	+	-	-	-		+	+	-
		Desirability, efficacy, safety, and cost effectiveness	Demand-side value; SIMPLE (Technology is desirable for patients, effective, safe, and cost effective) OR COMPLICATED (Technology’s desirability, efficacy, safety, or cost effectiveness is unknown or contested) OR COMPLEX (Significant possibility that technology is undesirable, unsafe, ineffective, or unaffordable)	-	-	-	+	-	-	-	+	+		+	-	+		+
		Relative advantage	Individuals’ shared perception of the importance of the implementation within the organization	-	-	-	-	-	-	-	+	-		-	-	+	+
Embedding in practice	Implementation complexity & compatibility with target behaviour and work processes	Complexity of implementation process	Perceived difficulty of implementation, reflected by duration, scope, radicalness, disruptiveness, centrality, and intricacy and number of steps required to implement	-	-	-	-	-	-	-	+	+		-	-	+	+
		Technology supply model	Required organizational configurations and dependability on supplier for customizations; SIMPLE (Generic, “plug and play,” or customizable, off-the-shelf solutions requiring minimal customization; easily substitutable if supplier withdraws) OR COMPLICATED (Customizable, off-the-shelf solutions requiring significant customization or bespoke solutions; substitution difficult if supplier withdraws) …	-	-	-	-	-	-	-	-	+		-	-	+	+
		Compatibility	The degree of tangible fit between meaning and values attached to the intervention by involved individuals, how those align with individuals’ own norms, values, and perceived risks and needs, and how the intervention fits with existing workflows and systems	-	-	-	+	-	-	-	+	+		+	+	+		+	+
		Remove barriers	If they address barriers to change in behaviour (incl. training/support and action planning)	-	-	-	+	-	+	-	-	+		+	-	+		+
		Opportunity costs (incl. additional efforts to use technology)	When there are few costs to change behaviour & for the intervention, incl. costs associated with implementing that intervention (e.g. investment, supply, and opportunity costs)	-	-	-	+	-	-	-	+	+		+	-	+		+
		Available resources	The level of resources dedicated for implementation and on-going operations including money, training, education, physical space, and time.	-	-	-	-	-	-	-	+	+		-	-	+	+
	Inner & outer setting	Structural characteristics	The social architecture, age, maturity, and size of an organization, including readiness for technology-supported change.	-	-	-	-	-	-	-	+	+		-	-	+	+
		Networks & communications	The nature and quality of webs of social networks and the nature and quality of formal and informal communications within an organization	-	-	-	-	-	-	-	+	+		-	-	+	+
		Culture	Norms, values, and basic assumptions of a given organization	-	-	-	-	-	-	-	+	-		-	-	+	+
		Patient Needs & Resources	The extent to which patient needs, as well as barriers and facilitators to meet those needs are accurately known and prioritized by the organization	-	-	-	-	-	-	-	+	-		-	-	+	+
	Implemenation	Planning	The degree to which a scheme or method of behaviour and tasks for implementing an intervention are developed in advance and the quality of those schemes or methods	-	-	-	-	-	-	-	+	+		-	-	+	+
		Executing	Carrying out or accomplishing the implementation according to plan	-	-	-	-	-	-	-	+	+		-	-	+	+
Formative evaluation	Intended use		Describe whether and how “use” (including intensity of use/dosage) was defined/measured/monitored (e.g. logins, logfile analysis, etc.). If intervention adherence or fidelity was assessed, describe how and by whom, and if any strategies were used to maintain or improve fidelity, describe them.	-	-	-	-	+	+	-	-	-		-	+	-
	Actual use		If intervention adherence or fidelity was assessed, describe the extent to which the intervention was delivered as planned.	-	-	-	-	+	-	-	-	-		-	+	-
	Development process and formative evaluations	Development process and formative evaluations	Quantitative and qualitative feedback about the progress and quality of development and implementation (e.g. whether, how, and when qualitative feedback was obtained from participants) accompanied with regular personal and team debriefing about progress and experience (e.g. focus groups, usability testing, feedback forms, interviews)	-	-	-	-	-	+	-	+	-		-	+	+		+
	Harms or unintended effects	All important harms or unintended effects	Include qualitative feedback from participants or observations from staff/researchers, if available, on strengths and shortcomings of the application, especially if they point to unintended/unexpected effects or uses. This includes (if available) reasons for why people did or did not use the application as intended by the developers.	-	-	-	-	-	+	-	-	-		-	+	-
	Trialability	Trialability	The ability to test the intervention on a small scale in the organization, and to be able to reverse course (undo implementation) if warranted	-	-	-	-	-	-	-	+	-		-	-	+	+
	Revisions and updating	Revisions and updating	If the intervention was modified during the course of the study, describe the changes (what, why, when, and how, incl. bug fixes, downtimes, content changes). Describe dynamic components such as news feeds or changing content. & Clearly mention the date and/or version number of the application/intervention (and comparator, if applicable) evaluated, or describe whether the intervention underwent m…	-	-	-	-	+	-	-	+	+		-	+	+		+
	Replicability/digital preservation	Replicability/digital preservation	By publishing the source code, and/or providing screenshots/screen-capture video, and/or providing flowcharts of the algorithms used.	-	-	-	-	-	-	-	+	-		-	-	+	+
				0.142857	0.0571429	0	0.257143	0.171429	0.142857	0	0.657143	0.457143		0.342857	0.257143	0.8	0.485714	0.314286	0.0571429
														% derived from literature					2
																28

## Sheet: Deleted
Aspect	Subaspect(s)		Detailed description	Colquhoun (2017) Reporting and design elements of A&F interventions	Ivers (2014) Tentative ‘best practices’ for designing A&F interventions	Hysong (2006) Model of actionable feedback	Colquhoun (2017) Designing audit and feedback interventions: theory-informed hypotheses	Hoffmann (2014) Template for intervention description and replication (TIDieR)	Eysenbach (2011) CONSORT EHEALTH	Tuti (2017) intervention effectiveness and use of behaviour change theory	Damschroder (2009) Consolidated framework for advancing implementation science (CFIR)	Greenhalgh (2017) Nonadoption, abandonment, scale-up, spread, and sustainability (NASSS) framework		Comment
Process Engaging		External Change agents	Individuals who are affiliated with an outside entity who formally influence or facilitate intervention decisions in a desirable direction	-	-	-	-	-	-	-	V,B4: External Change agents (Individuals who are affiliated with an outside entity who formally influence or facilitate intervention decisions in a desirable direction)	-	-	Omitted (0% described)
Value proposition		Developer's business case (supply-side value)	SIMPLE (Clear business case with strong chance of return on investment) OR COMPLICATED (Business case underdeveloped; potential risk to investors) OR COMPLEX (Business case implausible; significant risk to investors)	-	-	-	-	-	-	-		3A. Developer's business case (supply-side value)	SIMPLE (Clear business case with strong chance of return on investment) OR COMPLICATED (Business case underdeveloped; potential risk to investors) OR COMPLEX (Business case implausible; significant risk to investors)	Omitted (0% described)
Outer setting (wider context)	Cosmopolitanism		The degree to which an organization is networked with other external organizations	-	-	-	Behavior: 10. Decision processes or conceptual mode (If designed with a clear understanding of the decision making process underlying the behavior to be changed)	-	-	-	II.OS,B: Cosmopolitanism (The degree to which an organization is networked with other external organizations)	6A. What is the political, economic, regulatory, professional (eg, medicolegal), and sociocultural context for program rollout?	SIMPLE (Financial and regulatory requirements already in place nationally; professional bodies and civil society supportive) OR COMPLICATED (Financial and regulatory requirements being negotiated nationally; professional and lay stakeholders not yet committed) OR COMPLEX (Financial and regulatory requirements raise tricky legal or other challenges; professional bodies and lay stakeholders unsuppo…	Omitted (0% described)
	Peer Pressure		Mimetic or competitive pressure to implement an intervention; typically because most or other key peer or competing organizations have already implemented or in a bid for a competitive edge	-	-	-	-	-	-	-	II.OS,C: Peer Pressure (Mimetic or competitive pressure to implement an intervention; typically because most or other key peer or competing organizations have already implemented or in a bid for a competitive edge)	-	-	Omitted (0% described)
	External Policy & Incentives		A broad construct that includes external strategies to spread interventions including policy and regulations (governmental or other central entity), external mandates, recommendations and guidelines, pay-for-performance, collaboratives, and public or benchmark reporting	-	-	-	-	-	-	-	II.OS,D: External Policy & Incentives (A broad construct that includes external strategies to spread interventions including policy and regulations (governmental or other central entity), external mandates, recommendations and guidelines, pay-for-performance, collaboratives, and public or benchmark reporting)	6A. What is the political, economic, regulatory, professional (eg, medicolegal), and sociocultural context for program rollout?	SIMPLE (Financial and regulatory requirements already in place nationally; professional bodies and civil society supportive) OR COMPLICATED (Financial and regulatory requirements being negotiated nationally; professional and lay stakeholders not yet committed) OR COMPLEX (Financial and regulatory requirements raise tricky legal or other challenges; professional bodies and lay stakeholders unsuppo…	Omitted (0% described)
Locations	Locations		Describe the type(s) of location(s) where the intervention occurred, including any necessary infrastructure or relevant features.	-	-	-	-	7. Describe the type(s) of location(s) where the intervention occurred, including any necessary infrastructure or relevant features.	-	-	-	-	-	Locations described in study characteristics (e.g. setting) & infrastructure described in implementation complexity & compatibility with target behavior and work processes
