# Supplementary material for: Improving the Development and Implementation of Audit and Feedback Systems to Support Health Care Workers in Limiting Antimicrobial Resistance in the Hospital: Scoping Review
Source: J Med Internet Res. 2022 Mar 11;24(3):e33531. doi: 10.2196/33531 (PMC8957011; doi:10.2196/33531)
Supplement: Multimedia Appendix 3 [file jmir_v24i3e33531_app3.xlsx]

## Sheet: Appendix 3
Component			Subcomponent	Detailed description	Overall findings	1: Boscart 2012		2: Conway 2014		3: Edmisten 2017		4: Hysong 2017		5: James 2015		6: Jeanes 2020		7: Keizer 2020		8: Marques 2017		9: Pakyz 2014		10: Parker 2020		11: Patel 2012		12: Power 2014		+	~	-	Check
APM-AF system (RQ3)	Audit	Auditees		Expertise, background & any specific training given. Individual stage of change, individual identification with organization & other personal attributes)	Auditees were mostly described in terms of occupational function, while other details (e.g. expertise, background) were hardly described.	+	Yes in pilot-testers; variety of (non)-HCWs (physio/occupational therapists, nursing staff, physicians and house-keeping staff, and administrators), mainly nurses (incl. substantiation of choice; Nurses represent the largest proportion of healthcare staff that have direct contact with patients and are, therefore, an important target group of any HH intervention.).	+	Described (MO related to type of EMS); frontline staff on all inpatient units (8) and outpatient areas (6) were included in the study except the rehabilitation unit, perioperative areas (operating rooms, postanesthetic care unit, and day surgery unit), and the interventional radiology unit. Not clear if patients or non-frontline staff also might have used the dispensers.	+	Described; employed health care workers and staff	+	Described; The A&F intervention was applied to 169 healthcare providers who make the decision to order a urine culture and prescribe antibiotics for a positive urine culture in two types of hospital units: acute-care medicine wards and long-term care units. In the acute-care medicine wards, internal medicine residents (trainees), usually interns or second-year residents, were generally responsibl…	+	Described; auditors: doctors, pharmacists, infection control practitioners, ward nurses & It was advised that the assessment of ‘compliance with guidelines’ and ‘appropriateness’ should involve a multidisciplinary team, consisting of a physician and a pharmacist or infection control practitioner.	-	Not described	+	Described; End-users (i.e. urologists, residents and co-assistants) from a high-risk AMRdepartment (urology) were included. & All urologists and urology-residents who work at the studied Dutch regional general hospital were invited for the meetings.	+	Described; nurses	~	Partially described; Not specified who is audited & The importance of interprofessional initiatives was a common theme, emphasizing the role of physicians, pharmacists, microbiologists, administration, and information technology personnel.	+	Described; All inpatient wards clinicians (compliance feedback by champions) & all clinicians at ward, facility and district level by research project staff.	+	Described; Providers prescribing antibiotics include 23 neonatologists, 11 NICU fellows, 19 pediatric nurse practitioners, 7 hospitalists, and 60 pediatric residents (5 per month).	+	Described; The instrument was designed to be used by frontline clinical teams during a conversation with the patient, data were collected on 100% of patients in NHS care whether or not they were perceived to be at risk of harm.	0.833333	0.0833333	0.0833333	1
		Main "input"		e.g. Patient registries, semi-automated, manual input	Most studies described the input (audit part) for the APM-AF system in terms of technical aspects. Most studies targeting ICP and HAI relied on input data from an electronic monitoring system [1–3,8], while three ICP studies relied on manual input in a survey tool [6,10,12]. One DSP/ASP study mentioned semi-automated data extractions from the electronic medical records [11], while two studies rel…	+	Electronic monitoring system (proximity to bed/dispenser and use of dispensers)	+	Automated group monitoring system (frequency of alcohol and soap dispensers use)	+	Electronic monitoring system (proximity to bed/dispenser and use of dispensers)	+	Non-automated comprehensive chart review to find errors in diagnosis and treatment of ASB cases.	+	Manual audits with survey tool (incl. admitting specialty type, details of the antimicrobial prescription, indication for each prescription, documented allergies,and microbiology results) to assess adequate documentation of indication, compliance with prescribing guidelines and whether surgical prophylaxiswas continued for more than 24 h.	~	Manual audit with survey IC-IQC tool (incl. staff observations, audits, feedback, complaints, isolation practice compliance and root cause analysis).	~	Study describes process of selecting relevant audit input (incl. taking cultures before the start of (empirical) AB, adequate AB use (e.g. quantity and duration of AB treatment), updating the (empirical) AB treatment plan once new information (e.g. culture results or advice from colleague) is available, and resistance patterns (e.g. surveillance of micro-organisms)).	+	Automatic monitoring system (proximity to bed/dispenser)	~	Not clearly described; Preauthorization process for antimicrobials by ASP member.	+	Described; A clinical chart audit was carried out on all patients who had an IUC inserted in the two nominated wards over a 3-month period: March, April and May 2013. & Audit data collected assisted in determining the need for improvement and identified trends related to IUC usage, days in situ, reason for insertion, date of removal and any presence of bacteria or CAUTI.	+	Described; Based on this preparatory work, we developed 6 parameters that were utilized to audit antibiotic use: Inadequate coverage, Appropriate diagnostic strategy, Excessive antibiotics, Antibiotic duration, Antibiotic prophylaxis. & All antibiotic use was audited & The audit system was partially automated, but findings were reviewed by the study team to ensure accuracy.	+	Described; (in design princples) Focused on all harm irrespective of perceived avoidability or attribution. & Easy to aggregate to show results at the ward, organization, region or national levels. & The next stage of the process was the creation of a ‘merge’ function; this allowed an organization to merge surveys from its pilot wards in one step, and to merge surveys across organizations. At the…	0.75	0.25	0	1	ICP/HAI Electronic	0.571429	ICP/HAI Manual	0.428571	DSP/ASP Electronic	0.2	ASP manual	0.4	ASP not specified	0.4
	Feedback	Feedback recipients		Expertise, background & any specific training given. Individual stage of change, individual identification with organization & other personal attributes)	Feedback recipients were described in terms of being an auditee and their relation to auditees (e.g. manager).	~	Implied in pilot-testers; feedback provided to the ones audited, with possiblity to share this with managers.	+	Described; feedback to managers and administrators and continuous online access to a website for creating customized HH reports. Managers and administrators had the responsibility to share the feedback with the staff. The IP manager periodically held informal conversations with unit managers about the reports, encouraging them to share the data with their staff. & Managers received reports for th…	+	Described; real-time feedback to badge wearers (healthcare workers and staff), real-time performance via a dashboard interface available to department directors and summary reports to unit and department directors, accessible by facility management.	+	Described; The A&F intervention was applied to 169 healthcare providers who make the decision to order a urine culture and prescribe antibiotics for a positive urine culture & For each clinician, the team identified a subset of cases that would teach the guideline principles clearly, keeping the ratio of erroneously to correctly managed cases to approximately 1:2. & Feedback source: Trained resea…	-	Not described (MO)	~	Partially described; auditors (specially trained in the use of IC-CQI) and managers. Not clear if and how auditees receive feedback.	+	Described; End-users (i.e. urologists, residents and co-assistants) from a high-risk AMRdepartment (urology) were included. & participants expressed the need for information tailored to function groups	+	Described; feedback to auditee in a mobile application and in a dashboard screen, and an e-mail functionality	~	Partially described; Not specified who receives feedback & The importance of interprofessional initiatives was a common theme, emphasizing the role of physicians, pharmacists, microbiologists, administration, and information technology personnel.	+	Described; All inpatient wards clinicians (compliance feedback by champions) & all clinicians at ward, facility and district level by research project staff.	+	Described; Providers prescribing antibiotics include 23 neonatologists, 11 NICU fellows, 19 pediatric nurse practitioners, 7 hospitalists, and 60 pediatric residents (5 per month).	+	Described; Feedback is provided to frontline users and includes four data views: a survey form, a summary dashboard, time series charts (Fig. 2) and a comparison report.	0.666667	0.25	0.0833333	1
		Main “output”		Feedback on processes of care, patient outcomes, or other	Most studies described output (feedback part) for the APM-AF system in terms of content. The output in the ICP studies were mostly process indicators (hand hygiene compliance or frequency) [2,3,8], while one study focused on structure indicators (e.g. maintenance and condition of soap/alcohol dispensers) [6] and one study on both process and outcome indicators (e.g. point prevalence of IDC usage …	~	Not clearly described what feedback is provided (which indicators); part of the study is to explore this.	+	Process indicators: Hand Hygiene Compliance Index (HHCI) and hand hygiene events per patient-visit or per patient-hour.	+	Process indicators: HH compliance rate (number of compliant events out of the total number of total HH opportunities).	+	It showed the physician the specific decision path he or she took, highlighted correct and incorrect decisions (a step towards correct-solution information) and provided correct solution information.	~	Key performance indicators (not specified).	+	Structure indicators: training (Electronic training records were reported monthly to managers and the executive team), knowledge (list of common IC questions), education (IC link personnel system with local education and basic skills/knowledge), promotion/awarness/information, facilities (maintenance and condition of soap/alcohol dispensers), area specific criteria and observation.	+	Process indicators (e.g. quantity and quality of their diagnostics and AB treatment), patient outcomes (e.g. Whether you used an AB that allows patients to go home sooner) and AMR outcomes (resistance patterns for specific sub-groups to tailor their (empirical) AB treatment to individual patients).	+	Process indicators (e.g. measuring hand hygiene duration as a proxy to HH compliance.	-	Not described	+	Described; feedback on compliance with NO CAUTI bundle and provide strategies to support implementation & feedback on point prevalence of IDC usage and CAUTI.	+	Described; Feedback related to the chosen parameters was provided to all prescribers: Inadequate coverage, Appropriate diagnostic strategy, Excessive antibiotics, Antibiotic duration, Antibiotic prophylaxis.	~	Described; Feedback is provided to frontline users and includes four data views: a survey form, a summary dashboard, time series charts (Fig. 2) and a comparison report. It provides a function to merge data allowing surveys from any number of STs to be merged into a single new ST.	0.666667	0.25	0.0833333	1	ICP process	0.428571	ICP structure	0.142857	ICP both	0.142857	ASP general	0.8
		Level of individualization/specificity	Feedback provided to individual, groups or both.	Feedback provided to individual, groups or both.	The feedback in the studies varied in terms of individualization (i.e. feedback to individual and/or group). In most studies feedback was provided both on individual- and group-level [1,3,5,7,8], while two studies provided only individual feedback [4,9]. Four studies chose for group feedback [2,10–12], of which two specifically mentioned that individual feedback could be perceived as too punitive…	+	Preferences both for individual data and unit data.	+	Unit level feedback (as feedback to individuals from automated systems can be perceived as potentially punitive by HCP).	+	Summary reports customized to display performance by individual person, role, unit, or department.	+	Individual feedback to each clinician.	+	Collected data were entered into an online SurveyMonkey data entry portal and both the individual and de-identified, combined data were returned to the submitting hospital.	~	Not clear if and how auditees receive feedback.	+	Participants required options to filter and zoom in to individual cases and individual decision-support for individual patients.	+	Feedback in gaming dashboard screen for individuals and group and in email to individuals.	+	Individual approval in preauthorization process for antimicrobials.	+	Described; compliance feedback face-to-face to groups of inpatient ward clinicians & prevalance feedback face-to-face to groups and via email to all clinicians at a ward, facility and district level.	+	Described; We learned during focus groups that individualized feedback was not welcomed as the NICU clinicians strongly resisted assigning individual responsibility for antibiotic prescribing as they viewed this as a shared responsibility informed by each patient’s laboratory data and clinical course. The NICU attending physicians described a treatment paradigm that reflected a shared, stepwise d…	+	Described; (in design princples) Easy to aggregate to show results at the ward, organization, region or national levels.	0.916667	0.0833333	0	1	Individual	0.166667	Group	0.333333	Both	0.416667	Not specified	0.0833333
			Feedback is about the individual/team’s own behavior(s)	Feedback is about the individual/team’s own behavior(s)	Four studies provided feedback to the ones audited about their own behaviour [4,8–10], while five studies also provided feedback to others (e.g. managers) [1,3,7,11,12]. One study only reported to managers and administrators, who in their turn had the responsibility to share the feedback with the staff in whatever manner they determined to be most relevant to their unit [2].	+	Feedback provided to the ones audited, with possiblity to share this with managers.	+	Feedback not provided to the ones audited, but to managers and administrators who had the responsibility to share the feedback with the staff in whatever manner they determined to be most relevant to their unit.	+	Real-time feedback (visual and auditory signals) to the ones audited at point of care, real-time performance report to department directors and summary reports to unit and department directors, accessible by facility management.	+	Feedback about physician's own decision path.	~	Not clearly described how feedback was distributed within hospital.	~	Not clear if and how auditees receive feedback.	+	Feedback individualization customizable (individual/team/department).	+	Feedback to the ones audited.	+	Preauthorization for physician's own prescription.	+	Described; individual patient compliance feedback face-to-face to groups of inpatient ward clinicians & prevalance feedback face-to-face to groups and via email to all clinicians at a ward, facility and district level.	+	Described; We learned during focus groups that individualized feedback was not welcomed as the NICU clinicians strongly resisted assigning individual responsibility for antibiotic prescribing as they viewed this as a shared responsibility informed by each patient’s laboratory data and clinical course. The NICU attending physicians described a treatment paradigm that reflected a shared, stepwise d…	+	Described; (in design princples) Easy to aggregate to show results at the ward, organization, region or national levels. & The next stage of the process was the creation of a ‘merge’ function; this allowed an organization to merge surveys from its pilot wards in one step, and to merge surveys across organizations. At the same time, charting functions were added to the evolving NHS ST application …	0.833333	0.166667	0	1	Own	0.333333	Other's	0.0833333	Both	0.416667	Not specified	0.166667
			Feedback level specificity	Feedback on individual patient cases or aggregated patient cases (incl. option to customize specificity)	Feedback also varied in terms of specificity (i.e. feedback about individual patient cases or on aggregated level). Two studies on DSP/ASP reported on individual patient cases [4,9], while other studies (mostly ICP studies) reported on an aggregated group level [2,3,8]. Three studies described the need for feedback both on individual patient cases (e.g. for educational purposes) and on group-leve…	-	Not described	+	Group-level data and customizable reports were available by unit/dispenser and by date/hour.	+	Accumulated data were transferred and stored on a vendor-provided server separate from hospital records.	+	Feedback to each clinician about individual patient cases.	~	Not clearly desribed (individual and de-identified, combined data)	-	Not described (MO)	+	Participants required options to filter and zoom in to individual cases and individual decision-support for individual patients.	+	Feedback in gaming dashboard screen and email on aggregated patient cases.	+	Prescription preauthorization for individual patients.	+	Described; individual patient compliance feedback face-to-face to groups of inpatient ward clinicians & prevalance feedback face-to-face to groups and via email to all clinicians at a ward, facility and district level.	-	Not described	+	Described; (in design princples) Easy to aggregate to show results at the ward, organization, region or national levels. & The next stage of the process was the creation of a ‘merge’ function; this allowed an organization to merge surveys from its pilot wards in one step, and to merge surveys across organizations. At the same time, charting functions were added to the evolving NHS ST application …	0.666667	0.0833333	0.25	1	Individual patient cases	0.166667	Group-level	0.25	Both	0.25	Not specified	0.333333
		Comparison, goal setting & action planning	Comparison	Baseline peformance known and benchmark/comparison	Some studies described the (desired) possibility to compare data with other data, either in terms of trends over time and/or in terms of benchmarking between groups and/or with other hospitals [1,5,7,8,11]. Three studies described APM-AF systems without the possibility to compare data [2,4,12].	+	Yes; compared to peers (individual and group)	+	No; managers (and thus HCW) received reports for their unit without comparison to other units or to the hospital as a whole. Senior administrators received reports for the hospital and for every unit for which they were responsible (thus opportunity for comparison).	-	Not described (MO); comparison over time, but not clearly described if peer comparisons are possible	+	No; Normative information Not used—focus was on the individual’s decision-making process & Norms Not used—focus was on the individual’s decision-making process	+	Yes (described need) Key areas of interest for benchmarking were adequate documentation of indication, compliance with prescribing guidelines (including antimicrobial choice, dose, route and duration if prolonged) and whether surgical prophylaxiswas continued for.24 h.	-	Not described (MO)	+	Yes (described needs) These insights would have to be benchmarked against some standard, such as local policies, guidelines or comparisons to other hospitals. & Both trends over time and benchmarks with other regional hospitals were required.	+	Yes (direct colleagues anonymous) This solution presents a bar chart composed by several bars (corresponding to the number of HCWs working per shift) indicating HH compliance performance value (the “shift score”). HCWs’ real names were not presented in the dashboard in order to protect their privacy. Therefore, a HCW will only be able to know which sensor he/she was using, but will not know which…	-	Not described (MO)	-	Not described (MO)	+	Yes (over time) Described; We compared baseline parameters with the parameters during the intervention period to identify trends. We normalized the data using familiar units, that is, 100 patientdays.	+	No (not yet, future direction) Described; Comparisons between organizations or teams are not recommended since variations in interpretation of operational definitions, data collection systems, skills and case mix lead to variation between locations. However, for transparency, data are presented to help organizations compare their performance. To ensure the tool is robust enough for comparison in …	0.666667	0	0.333333	1	Yes	0.416667	No	0.25	Not described	0.333333	1
			Goal setting	The target performance ( goals) is provided, goals are aligned with personal and organizational priorities and supported by the environment, and are SMART	Goal setting and action planning were briefly mentioned by some studies. One study derived their goal for hand hygiene compliance from literature [1]. Two studies based their goal for hand hygiene on the current status quo (e.g. goal of 10% above the baseline compliance) without further substantiating their choice [2,3]. Another study described HCW need to discuss goals to make them realistic and…	+	Described. Goal linked to literature; given a current HH compliance rate of below 40%, it is anticipated that nurses will have to double their HH activity, potentially causing a cognitive overload or even physical tiredness. The administrators seemed to be well aware of this risk, claiming that some of the HH performance measures cause frustration or a negative emotional response in staff.	+	Described, but not substantiated; goal line, which was set at 10% above the baseline compliance for that unit.	+	Our observation of a sustained rate between 85% and 90% with continued coaching for compliance and leadership commitment suggests that these rates may represent the current stable rates given the limitations of the technology and workflows. Setting higher goals without fully understanding the system constraints (ie, how the system defines HH opportunity) could pressure staff to use work arounds t…	+	Described; Goal setting Not used—feedback given for individual cases of low frequency for an individual physician, with focus on learning and individual decision-making process rather than performance goals.	-	Not described (MO)	-	Not described (MO)	+	Therefore, participants wanted to extensively discuss goals tomake them realistic and relevant for their patients and for limiting AMR.	-	Not clearly described if goal is provided in the intervention (MO).	-	Not described (MO)	~	Partially described; feedback on compliance with NO CAUTI bundle and provide strategies to support implementation & feedback on point prevalence of IDC usage and CAUTI face-to-face and via email to focus clinicians on targets and progress.	-	Not described (MO)	-	Not described (MO)	0.416667	0.0833333	0.5	1	Yes	0.333333	No	0.0833333	Not described	0.583333	1
			Action planning	A clear action plan/scoping strategy is provided when discrepancies are evident		~	Not clearly described if actions are provided in the intervention (MO). Next steps: specific information on how to increase HH, various techniques for increasing HH (prompts, triggers, cues), and suggestions on how to change the behavior will be provided.	+	action planning not part of feedback	-	Not described (MO)	+	The feedback algorithm served as a sort of explicit target and decision-making tool from which participants could make an actionable plan.	-	Not described (MO)	~	Partially described (link between audit & action planning not fully clear); Staff identified local issues requiring improvement and agreed on expectations and actions. These were included in the daily handover, local education, knowledge assessment, and the progress audited. Once improvement was demonstrated, monitoring could stop and switch to other issues of concern.	~	Partially Quality management: participants required an overview to quickly see what does (not) go well and improvement suggestions. & To come to substantiated improvement strategies that fit AF data and HCW working routines, and that contribute to improved individual patient care and limiting AMR, participants required help fromdata-, quality-, and AMR-experts.	-	Not described (MO)	+	Many programs used a preauthorization process for antimicrobials whereby a prescriber paged a member of the ASP to acquire approval for use of a specific agent.	+	Described; feedback on compliance with NO CAUTI bundle and provide strategies to support implementation & feedback on point prevalence of IDC usage and CAUTI face-to-face and via email to focus clinicians on targets and progress.	-	Not described (MO)	-	Not described (MO)	0.333333	0.25	0.416667	1	Yes	0.25	No	0.0833333	Not described	0.666667	1
		Feedback framing and incentives	Punitiveness	Tone of feedback (incl. incoporation of emotional message underlining desired behavior)	Some studies paid attention to feedback framing in terms of punitiveness and attack on self-identity [2,4,6–9,11]. Two studies incorporated these aspects in their decision to focus only on group-level feedback [2,11], while two studies specifically addressed a nonconfrontational and colloquial language style [8,9]. Additionally, one study described HCW' needs for both positive (how often do we do…	-	Not described (MO)	+	Described in consideration for group AF; Because hand hygiene feedback to individuals from automated systems can be perceived as potentially punitive by HCP, we chose a system that provides quantitative feedback at the unit level rather than by individual. Individuals are not identified by the system.	-	Not described (MO)	+	Discouraging FI Not used—per FIT recommendations & Praise Not used—per FIT recommendations	-	Not described (MO)	-	Not described (MO)	+	Both positive (how often do we do it right?) and negative insight are relevant.	+	They also believed that the language style used in the application should be more colloquial, because some people would not find adequate to use such system with a familiar language style.	+	The importance of a nonconfrontational style was emphasized. As 1 physician explained, “I have heard the pharmacists and the fellows on the phone talking to the people requesting antibiotics and it’s not a confrontational kind of system for the most part so I think people are, in general, willing to take recommendations and advice. The recommendations to change a drug or to not use a drug, for th…	-	Not described (MO)	+	Described; We learned during focus groups that individualized feedback was not welcomed as the NICU clinicians strongly resisted assigning individual responsibility for antibiotic prescribing as they viewed this as a shared responsibility informed by each patient’s laboratory data and clinical course. The NICU attending physicians described a treatment paradigm that reflected a shared, stepwise d…	-	Not described (MO)	0.5	0	0.5	1	Yes	0.5	Group	0.166667	Language	0.166667
			Attack on self-identity	Tone of feedback (incl. measures to prevent a defensive response)		-	Not described (MO)	+	Described in consideration for group AF; Because hand hygiene feedback to individuals from automated systems can be perceived as potentially punitive by HCP, we chose a system that provides quantitative feedback at the unit level rather than by individual. Individuals are not identified by the system.	-	Not described (MO)	-	Not described (MO)	-	Not described (MO)	+	Partially Some managers perceived that reporting low scores was an admission of failure rather than an opportunity for improvement, which was a potential barrier. --> but not clear how this was incorporated in the IC-IQC development/design.	-	Not described (MO)	-	Not described (MO)	+	The importance of a nonconfrontational style was emphasized. As 1 physician explained, “I have heard the pharmacists and the fellows on the phone talking to the people requesting antibiotics and it’s not a confrontational kind of system for the most part so I think people are, in general, willing to take recommendations and advice. The recommendations to change a drug or to not use a drug, for th…	-	Not described (MO)	+	Described; From the study onset, we took several measures to assure prescribers that data would be kept confidential, would not be provided to the leadership, and/or would not be used to appraise their performance. NICU leadership also provided the study team with a written statement agreeing with this principle. To ensure that the neonatology attending staff understood the measures being taken t…	-	Not described (MO)	0.333333	0	0.666667	1	Yes	0.333333	Pos/Neg	0.0833333	Manager	0.0833333
			Intrinsic/extrinsic reinforcement and/or incentives	Incentives such as goal-sharing awards, performance reviews, promotions, and raises in salary and less tangible incentives such as increased stature or respect	One study incorporating gamification of feedback focused on in- and extrinsic reinforcement and/or incentives (e.g. competition, win state, rewards) and how these were implemented in the AF system (e.g. presenting the currently highest score with a bar of different colour, the player with the highest score at the end of the shift was the winner, and badges that allow players to receive currency t…	+	Administrators believed that nurses would display some intrinsic and external motivators to perform HH, such as professional commitment, individual and unit incentives, and personalized goal setting. & Both groups describe the system as supporting nurses with their professional identity. & some participants felt that it would demonstrate their professional accountability, i.e. that they were ‘pay…	-	Not described (MO)	-	Not described (MO)	+	Discouraging FI Not used—per FIT recommendations & Praise Not used—per FIT recommendations	-	Not described (MO)	-	Not described (MO)	-	Not described (MO)	+	This solution presents a bar chart composed by several bars (corresponding to the number of HCWs working per shift) indicating HH compliance performance value (the “shift score”). Each bar was illustrated with similar avatars, just to provide an element of entertainment. & By using these elements, feedback (provided regarding HH performance), competition (implemented by presenting the currently h…	+	When interfacing with health care providers for information regarding the conditions for a request for an antimicrobial agent, 1 pharmacist relayed the importance of asking solution focused questions (eg, What do you think about this new result given what happened a few days ago?) versus open-ended (eg, Why aren’t you doing this correctly?).	-	Not described (MO)	-	Not described (MO)	-	Not described (MO)	0.333333	0	0.666667	1	Game	0.0833333	General
		Timing	Delivery timing	If individual change data over time is provided; when presented multiple times; when presented at the time of decision making	Some studies, including all ICP studies relying on automated monitoring of proximity to beds/dispensers, provided feedback at point of care (POC) [1,3,8,9,12]. This was done with visual and auditory signals (which could be turned off if necessary) [1,3] or via a real-time performance dashboard interface (either in a staff room or accessible via mobile applications) [3,8,12]. Additionally, feedbac…	+	Preferences prompts at point of care, reminders at point of care, and retrospective performance reports (timing not described)	+	Feedback was provided monthly to managers and administrators via e-mail. & continuous access to online website for customized reports	+	visual and auditory signals at point of care, real-time perforamnce dashboard interface for department directors, and retrospective performance summary reports (within 24 hours) for unit and department directors	+	FI frequency Delivered for a 1-year period at variable frequency on selected cases that illustrated teaching points.	-	Not described (MO)	-	Not described (MO)	+	(half) yearly meetings dedicated to AMR aiming to evaluate status quo, discuss improvement strategies and strive for innovation. More frequent meetings were not deemed relevant, since resistance patterns and working routines (incl. individual behaviors) do not change fast, nor feasible, because of time-constraints. & In ongoing educational meetings of residents (e.g. monthly) aiming to create AMR…	+	feedback during the shift (on mobile application and dashboard) and after shift (e-mail and a link to a web application)	-	Not described (MO)	+	Described; A clinical chart audit was carried out on all patients who had an IUC inserted in the two nominated wards over a 3-month period: March, April and May 2013. After implementation, compliance audits were carried out daily for 2 weeks to assist in the education of all clinicians, and to embed the new guidelines into clinical practice. Compliance auditing will be conducted daily over a 2-we…	+	Described; The feedback was provided every other month during the neonatology division’s morbidity and mortality conference using power point presentations. Our study team answered questions during the presentations and afterwards in face-to-face encounters and via email and telephone. & We found that real-time feedback could not be provided for the parameters established in this study as we had …	-	Not described (MO)	0.666667	0	0.333333	1	POC signals	0.166667	POC dashboard	0.25	Retrospectively	0.833333	Access APM-AF	0.25
			Timeliness (frequency and continuous cycle)	Describe the number of times the intervention was delivered and over what period of time including the number of sessions, their schedule, and their duration, intensity, or dose.		+	Preferences prompts/reminders: only one reminder signal or up to two reminder signals or reminded every 15 s until a response is received & Retrospective reports: weekly/monthly/quarterly reports & Weekly individual performance data reports	+	feedback was provided monthly to managers and administrators via e-mail during the intervention period from October 2012 through March 2013. & continuous access to online website for customized reports & periodical informal conversations between IP manager and unit managers.	+	realtime visual and auditory signals at point of care & real-time performance dashboard interface for department directors & Preconfigured reports could be requested and pushed to users via e-mail for individual, role, unit, and department performance on a daily, weekly, or monthly basis	+	FI frequency Delivered for a 1-year period at variable frequency on selected cases that illustrated teaching points.	+	after pilots, the majority of auditors were prepared to perform the survey every 6–12 months	+	the results would be used to provide a monthly score of infection control performance	+	(half) yearly meetings dedicated to AMR aiming to evaluate status quo, discuss improvement strategies and strive for innovation. More frequent meetings were not deemed relevant, since resistance patterns and working routines (incl. individual behaviors) do not change fast, nor feasible, because of time-constraints. & In ongoing educational meetings of residents (e.g. monthly) aiming to create AMR…	~	Not clearly early development phase with lab and field tests.	+	Many programs used a preauthorization process for antimicrobials whereby a prescriber paged a member of the ASP to acquire approval for use of a specific agent. & Another pharmacist commented on the lack of their system’s capability for detecting stewardship issues in a timely fashion	+	Described; A clinical chart audit was carried out on all patients who had an IUC inserted in the two nominated wards over a 3-month period: March, April and May 2013. After implementation, compliance audits were carried out daily for 2 weeks to assist in the education of all clinicians, and to embed the new guidelines into clinical practice. Compliance auditing will be conducted daily over a 2-we…	+	Described; The feedback was provided every other month during the neonatology division’s morbidity and mortality conference using power point presentations. Our study team answered questions during the presentations and afterwards in face-to-face encounters and via email and telephone. & We found that real-time feedback could not be provided for the parameters established in this study as we had …	+	Described; (as a design principle) Timely: giving an immediate summary of results that can be used by teams in their improvement work.	0.916667	0.0833333	0	1	1, 3, 9				1, 2, 3, 4, 5, 6, 7, 8, 10, 11		2, 7, 8
			Reminders	Describe reminders and if the reminder messages are presented in real time/point of care	Three studies mentioned reminders from the APM-AF system, either at POC for hand hygiene opportunities [1], to remind managers to share the data with their staff [2], or as a warning to proactively change empirical antimicrobial treatment [7].	+	Preferences prompts/reminders: only one reminder signal or up to two reminder signals or reminded every 15 s until a response is received & Retrospective reports: weekly/monthly/quarterly reports & Weekly individual performance data reports	+	periodical informal conversations between IP manager and unit managers, reminding them to share the data with their staff.	-	Not described (MO); not clear if there were reminders at point of care	-	NA	-	NA	-	Not described (MO)	+	participants required timely advice to optimize diagnostic and AB treatments for individual patients (i.e. personalized medicine) and warnings to proactively change empirical treatment.	-	Not described (MO); not clear if there were reminders at point of care. After shift e-mail report and link as a reminder to check compliance and social comparison.	-	Not described (MO)	-	Not described (MO)	-	Not described (MO)	-	Not described (MO)	0.25	0	0.75	1	Yes	0.25
	APM-AF system	Technology & materials	Materials	Describe any physical or informational materials used in the intervention, including those provided to participants or used in intervention delivery or in training of intervention providers. Incl. interactive AF components.	All studies described the physical and informational materials used in the study (including the technology used/to-be-used) [1–12]. Four ICP studies used an electronic automatic monitoring system, consisting of badges/beacons that registers proximity to beds and soap/alcohol dispenser [1,3,8] or soap/alcohol dispenser with a counter in the lever [2]. Four studies created audit tools (e.g. in Surv…	+	EMS: three main components: protected zones installed to define individual patient environments, alcohol gel dispensers, and small wearable electronic monitors. Real time of entering and leaving protected areaas and the real time of hand-cleansing actions is recorded, and can be donwloaded to a pc to generate feedback reports. & for pilot test: Participants received a brief introduction to the pr…	+	GMS with ABHR and soap dispensers that generate inaudible electronic signals each time a lever is pushed, ceiling-mounted hub/modem in the corridor, which transmit event counts along with the locations of the dispensers to a centrally located server. The server automatically generates reports and sends them via e-mail to recipients on a contact list provided by the hospital. & During rollout phas…	+	System components consisted of wireless radiofrequency communication-enabled badges for employed health care workers and staff, monitoring beacons installed on patient beds and stretchers, and metered hand sanitizer dispensers with monitoring beacons. The system used the existing hospital wireless infrastructure that was supplemented through the installation of wireless data collection hubs, some…	+	which consisted of a one-on-one feedback session reviewing each ASB case. For each case, an interactive hyperlinked PowerPoint presentation was used as an explanatory device during the feedback meeting and given to participants to keep. & To accomplish our goal, we opted for an interactive, computer-based presentation of feedback. & Finally, because Ivers2 showed that providing both verbal and wr…	+	Pilot 1: A toolkit was distributed to all participants, including instructions on the use of the tool and three worked training scenarios, to assist in the assessment of appropriateness of the prescription, followed by a webinar to explain how to use the tool and to answer any questions. & Pilot 2: A revised toolkit including new instructions and a set of 13 training scenarios was sent to partici…	+	IC-CQI tool, consisting of training (report on electronic training records for managers/executive team), knowledge (list of common IC questions with answer sheets for auditors), local education (IC link personnel system to provide local induction and refresh basic skills and knowledge in the workplace), promotion and awareness (with posters, screen savers, audible reminders, IC notice boards, HH …	+	Described; Questionnaire & Three prototypes (prototype based on focus group 1, an interactive open-source software app for infection management and antimicrobial stewardship: Rapid Analysis of Diagnostic and Antimicrobial Patterns in R (RadaR), developed to support AMR-experts in analyzing AMRdata, and an existing tool to measure the quality of infection control and antimicrobial use: the Infecti…	+	Estimote® beacons with bluteooth signals that Android applications, installed on mobile devices, receive and interpret in order to trigger some task, depending on the source beacon (like displaying a notification) & A Software Development Kit (to easily create applications) and a Demo app (to perform some tests like estimating proximity) are included in the product. Estimote® beacons were chosen …	~	Partially described (future needs); interviewees explained that ASPs require real-time, automated, and useful data and surveillance tools. & Other specific strategies were described that facilitated the success of the ASP, including education supported by evidencebased recommendations, integration of real-time data in the hospital computer systems, and guideline implementation.	+	Described; Information sheets were provided outlining the study, introducing the researchers and purpose of the focus groups. & It was clear from feedback that at some sites, engagement and ongoing communication processes worked well, for example having information readily available at a central location. & Another solution implemented at a number of sites was the use of the “Education Trolley,” …	+	Described; The feedback was provided every other month during the neonatology division’s morbidity and mortality conference using power point presentations. Our study team answered questions during the presentations and afterwards in face-to-face encounters and via email and telephone. & Developed templates for data presentations coordinated with NICU leadership and presented data at existing mee…	+	Described; Drop-down lists in the Excel sheet for easier selection of choices and definitions. Visual Basic code was included to save survey records in a standard format. The next stage of the process was the creation of a ‘merge’ function; this allowed an organization to merge surveys from its pilot wards in one step, and to merge surveys across organizations. At the same time, charting function…	0.916667	0.0833333	0	1	EMS	0.333333	Audit tool	0.333333	PP	0.166667	Prototypes	0.0833333
			Key features of the technology	SIMPLE (Off-the-shelf or already installed, freestanding, dependable) OR COMPLICATED (Not yet developed or fully interoperable; not 100% dependable) OR COMPLEX (Requires close embedding in complex technical systems; significant dependability issues)		+	Complicated to Complex	+	Simple to Complicated	+	Complicated to Complex	+	Simple to Complicated	+	Simple to complicated	+	Simple	+	Complicated to Complex	+	Complicated to Complex	+	Complicated to Complex	+	Complicated; bundled approach	+	Complicated to Complex	+	Complicated	1	0	0	1
			Access	Describe how participants accessed the application, in what setting/context, whether they had to be a member of specific group	Access to the APM-AF systems was realized in interactive dashboards or PowerPoint presentations with the possibility to send customized reports via email [3,7,8,12], while in four studies feedback recipients relied on managers or the research team (via email or face-to-face) for access to the APM-AF system [2,4,10,11].	-	Not described (MO)	+	All managers reported having provided the data to their staff, either in staff meetings, via e-mail, or by posting the reports on the unit. However, 7 of 9 staff reported having never or inconsistently received the data. Nurses working the night shift had not received any feedback	+	real-time performance dashboard interface for department directors & Preconfigured reports could be requested and pushed to users via e-mail for individual, role, unit, and department performance on a daily, weekly, or monthly basis	+	Research staff contacted the clinical providers involved to deliver the feedback intervention face to face, which consisted of a one-on-one feedback session reviewing each ASB case. For each case, an interactive hyperlinked PowerPoint presentation was used as an explanatory device during the feedback meeting and given to participants to keep.	-	Not described (MO)	-	Not described (MO)	+	(half) yearly meetings dedicated to AMR aiming to evaluate status quo, discuss improvement strategies and strive for innovation. More frequent meetings were not deemed relevant, since resistance patterns and working routines (incl. individual behaviors) do not change fast, nor feasible, because of time-constraints. & In ongoing educational meetings of residents (e.g. monthly) aiming to create AMR…	+	a dashboard screen, where HCWs’ HH compliance information was displayed during the shift, was developed, providing realtime feedback to nurses via a monitor placed in the nurses’ room & second round: email with interactive webbased dashboard (out of working hours).	-	Not described (MO)	+	Face-to-face (group) feedback and via email.	+	Described; The feedback was provided every other month during the neonatology division’s morbidity and mortality conference using power point presentations. Our study team answered questions during the presentations and afterwards in face-to-face encounters and via email and telephone. & Developed templates for data presentations coordinated with NICU leadership and presented data at existing mee…	+	Described; Equitable and capable of being used wherever the patient is located (e.g. in a home, community or hospital setting). & Following feedback, drop-down lists were added to the Excel sheet for easier selection of choices and definitions. Visual Basic code was included to save survey records in a standard format. & The final NHS ST is self-contained with no requirements for a network connec…	0.666667	0	0.333333	1	Dashboard	0.333333	Manager/research team	0.333333
		Human-system interaction	Modes of feedback delivery	Face to face feedback and/or technology used	Most studies included face-to-face feedback next to the feedback from the APM-AF system [1,2,4,7,9–11], while two studies solely provided feedback via the APM-AF system (e.g. in a gamified dashboard) [8,12]. Additionally, studies described the need for human involvement in other aspects than providing feedback [2,4–7,9–12]. Examples were regular (educational) meetings between AMR-experts and APM-…	+	Preferences Nurses reported being in favor of meeting with a mentor on a one-to-one basis to discuss goals and targets and to identify priorities and analyze performance data to support improvement & Next steps: individual performance data reports and additional individual meetings to discuss specific information on how to increase HH, various techniques for increasing HH (prompts, triggers, cues…	+	All managers reported having provided the data to their staff, either in staff meetings, via e-mail, or by posting the reports on the unit. However, 7 of 9 staff reported having never or inconsistently received the data. Nurses working the night shift had not received any feedback	~	Partially described (MO); reports to unit/department directors, but not clear if and how feedback is shared/discussed with auditees.	+	Research staff contacted the clinical providers involved to deliver the feedback intervention face to face, which consisted of a one-on-one feedback session reviewing each ASB case. For each case, an interactive hyperlinked PowerPoint presentation was used as an explanatory device during the feedback meeting and given to participants to keep. & To accomplish our goal, we opted for an interactive,…	~	Partially To assist with this process, graphical representation of key performance indicators from the APS were provided as an effective feedback system, suitable for visual presentations for executives or clinical and education meetings.	-	Not described (MO)	+	(half) yearly meetings dedicated to AMR aiming to evaluate status quo, discuss improvement strategies and strive for innovation. More frequent meetings were not deemed relevant, since resistance patterns and working routines (incl. individual behaviors) do not change fast, nor feasible, because of time-constraints. & In ongoing educational meetings of residents (e.g. monthly) aiming to create AMR…	+	This solution presents a bar chart composed by several bars (corresponding to the number of HCWs working per shift) indicating HH compliance performance value (the “shift score”). Each bar was illustrated with similar avatars, just to provide an element of entertainment. & Second round; An e-mail functionality allowed HCWs to receive, after the end of their shift, a simple e-mail that provided fe…	+	Many programs used a preauthorization process for antimicrobials whereby a prescriber paged a member of the ASP to acquire approval for use of a specific agent. & The importance of a face-to-face style of communication in imparting the stewardship team recommendations when possible was also stressed.	+	Described; Individual patient audit and feedback face-to-face (group) to clinicians to monitor compliance with “NO CAUTI” bundle and provide strategies to support implementation, delivered by champions & Face-to-face (group) and email feedback of point prevalence of IDC usage and CAUTI to focus clinicians on targets and progress, deliverd by research project staff.	+	Described; The feedback was provided every other month during the neonatology division’s morbidity and mortality conference using power point presentations. Our study team answered questions during the presentations and afterwards in face-to-face encounters and via email and telephone. & Developed templates for data presentations coordinated with NICU leadership and presented data at existing mee…	+	Described; audit relies on manual input (typically nurses, with support from nurse specialists, junior doctors and informatics) and feedback in Excel format.	0.75	0.166667	0.0833333	1	FF	0.7	APM-AF only	0.2
			Level of human involvement	Detail number and expertise of professionals involved, if any, as well as “type of assistance offered, the timing and frequency of the support, how it is initiated, and the medium by which the assistance is delivered”		~	Not clearly described (MO); discuss results and plans with a "mentor"	+	Described; Periodical informal conversations between IP manager and unit managers. & All managers reported having provided the data to their staff, either in staff meetings, via e-mail, or by posting the reports on the unit.	~	Partially described (MO); reports to unit/department directors, but not clear if and how feedback is shared/discussed with auditees.	+	Described; All participants’ cases involving positive urine cultures were identified via a comprehensive chart review and examined by trained research staff for errors in diagnosis and treatment of ASB cases (defined as deviations from the treatment algorithm). For each clinician, the team identified a subset of cases that would teach the guideline principles clearly, keeping the ratio of erroneo…	+	Described; Many respondents reported that the training scenarios better equipped them to judge the appropriateness of the prescription, although therewere still some complex cases where expert advice to assist in the evaluation of appropriateness was desirable.	+	Described; There was capacity within the infection control department to support the changes in the data collection and reporting, training, communication, and validation of the data collected. & IC-IQC and additional inteventions (e.g. education, observations with feedback) heavily rely on human involvement.	+	Described; (half) yearly meetings dedicated to AMR aiming to evaluate status quo, discuss improvement strategies and strive for innovation. More frequent meetings were not deemed relevant, since resistance patterns and working routines (incl. individual behaviors) do not change fast, nor feasible, because of time-constraints. & In ongoing educational meetings of residents (e.g. monthly) aiming to…	~	Partially described (MO); HCW needed to sign in and off at the start and end of their shift (either in mobile application or dashboard) & Not clear if feedback is discussed with experts or peers (social platform available, but not clear how this was actually used).	+	Described; Many programs used a preauthorization process for antimicrobials whereby a prescriber paged a member of the ASP to acquire approval for use of a specific agent. & Many interviewees also stressed the importance of not being seen as the antibiotic police. & When relaying stewardship program recommendations, the importance of communicating with the clinical team pharmacist was emphasized …	+	Described; The implementation was largely nurse-led with nursing staff engagement viewed as critical to the success of the implementation. Opinion leaders were engaged as members of the design and implementation team. Nurse champions were engaged in each ward in order to promote and facilitate practice change. Along with self-nominated champions who generally work across shifts, nurse educators a…	+	Described; The feedback was provided every other month during the neonatology division’s morbidity and mortality conference using power point presentations. Our study team answered questions during the presentations and afterwards in face-to-face encounters and via email and telephone. & Developed templates for data presentations coordinated with NICU leadership and presented data at existing mee…	+	Described; audit relies on manual input (typically nurses, with support from nurse specialists, junior doctors and informatics) and feedback in Excel format.	0.75	0.25	0	1	Meetings	0.333333	Support	0.416667	Education	0.0833333
			Engagement	If they engage the target’s attention	Three studies described how they would attract and maintain the user's attention by opting for an interactive presentation of feedback [4,12], by including gamification of the feedback [8] or with additional strategies (described below) [7,10,11].	-	Not described (MO)	-	Not described (MO)	-	Not described (MO)	+	To accomplish our goal, we opted for an interactive, computer-based presentation of feedback, which FIT predicts would be less likely to shift attention away from the task than simple verbal presentation. & Highlighted decision tree in PowerPoint presentation, showing physicians’ choices at each decision point, and interactive hyperlinks revealing whether each choice was or was not guidelines com…	-	Not described (MO)	-	Not described (MO)	+	Participants thought that AF alone would not improve outcomes. Additional activities are required to engage HCW in accepting and using AF in one or various modes such as creating a task force, having a consensus meeting and training on how to use AF. & The participatory bottom-up development persuaded end-users to remain engaged throughout the development process. By paying attention to needs and…	+	This solution presents a bar chart composed by several bars (corresponding to the number of HCWs working per shift) indicating HH compliance performance value (the “shift score”). Each bar was illustrated with similar avatars, just to provide an element of entertainment. & However, if they want to, they can follow the provided link and explore the application outside their labour hours. The goal …	-	Not described (MO)	+	Described; Engagement of key stakeholders was seen as critical to successful implementation of the intervention. Participants identified the need for engagement across the whole implementation timeline, beginning early with consultation and information sharing and continuing with ongoing information and opportunity for communication and confirmation of processes when necessary. & In others sites,…	+	Described; presented data at existing meetings, emailed data to NICU prescribers prior to presentation. & As the novelty of the study waned and competing priorities vied for the NICU staff’s attention, as requested, we shortened our data presentations to approximately 10 minutes.	+	Described; (in design principles) Efficient: it should not take >10 min per patient and must fit within the daily work flow of frontline clinicians. & The final NHS ST is self-contained with no requirements for a network connection and is an Excel Visual Basic application of MS Excel (Excel 97-2003 onwards). The same application is used for frontline data collection, charting and reporting. The i…	0.5	0	0.5	1	Game	0.0833333	Interactive	0.166667	Additional	0.25
		Design	Visual presentation strategies and cognitive load	Multi-modal presentations (incl. option to customize)	Most studies described the design of the AF system in broad terms (e.g. "these reports displayed data configured in various ways depending on the need of the end user" or "graphical representations")[1,3,7,10,11]. Some studies specified which graphs were included (e.g. histogram and run chart, time-series and bar charts) [2,8,12] and one study described visualization of correct and incorrect deci…	+	Preferences for prompts and reminders described: light signal not a good option (not noticable), different auditory or vibrating signals preferred, depending on the patient’s level of precaution.	+	HH reports were delivered via e-mail directly to managers and administrators, presenting the most recent six months of unit-level data by month in graphical (histogram and run chart, including baseline and 10% higher goal line) and tabular formats. & Managers and administrators also had continuous online access to a website where they could create customized reports of hand hygiene events by time…	+	Described; These reports displayed data configured in various ways depending on the need of the end user. & Real-time feedback consisted of visual and auditory signals on the HCW badge; red/yellow/green lights on the badge corresponded with current status: red indicated a missed opportunity, yellow served as a reminder to perform HH before moving to the next patient, and green indicated a complia…	+	Research staff contacted the clinical providers involved to deliver the feedback intervention face to face, which consisted of a one-on-one feedback session reviewing each ASB case. For each case, an interactive hyperlinked PowerPoint presentation was used as an explanatory device during the feedback meeting and given to participants to keep. & To accomplish our goal, we opted for an interactive,…	~	Partially To assist with this process, graphical representation of key performance indicators from the APS were provided as an effective feedback system, suitable for visual presentations for executives or clinical and education meetings.	-	Not described (MO)	+	Participants appreciated a clear and structured overview, with easily interpretable graphs and an easy-to-use navigation structure (e.g. using workbook tabs per topic) & Participants preferred graphs over numbers, especially for scores that were too complicated to be represented with a single score. Furthermore, there must be coherence between visuals and scores (e.g. use green for positive). One…	+	This solution presents a bar chart composed by several bars (corresponding to the number of HCWs working per shift) indicating HH compliance performance value (the “shift score”). Each bar was illustrated with similar avatars, just to provide an element of entertainment. & The avatars were changed to differ between each other in the cap colour, which corresponded to the name of the sensor they ar…	-	Not described (MO)	+	Face-to-face (group) feedback and via email.	+	Described; The feedback was provided every other month during the neonatology division’s morbidity and mortality conference using power point presentations. Our study team answered questions during the presentations and afterwards in face-to-face encounters and via email and telephone. & Developed templates for data presentations coordinated with NICU leadership and presented data at existing mee…	+	Described; At the same time, charting functions were added to the evolving NHS ST application so that frontline teams could view and print time series charts as soon as they had inputted their data. & Graphical display: the data display sites that can provide information relating to the data they have inputted. The display visually shows progress over time in relation to the four harms. It can al…	0.75	0.0833333	0.166667	1	Broad	0.416667	Specific	0.25	Substantiated	0.0833333	Not described	0.25	1
			User-guided experience	Personalized presentations and user-guided experience (incl. option to customize)	Some studies described an interactive and customizable AF system, where feedback could be customized and personalized to match end-users' needs (e.g. customize feedback reports) [4,7,8,12]. However, this was often not further specified (e.g. which parts or customizable) nor focused on user-guided experience (i.e. how is usability ensured).	-	Not described (MO)	~	Partially Managers and administrators also had continuous online access to a website where they could create customized reports of hand hygiene events by time or dispenser location.	~	Partially described (MO, no substantiation of choices); These reports displayed data configured in various ways depending on the need of the end user. Type of information (e.g. compliance data or system status) tailored to recipient (e.g. adminstrator or facilities personnel).	+	Research staff contacted the clinical providers involved to deliver the feedback intervention face to face, which consisted of a one-on-one feedback session reviewing each ASB case. For each case, an interactive hyperlinked PowerPoint presentation was used as an explanatory device during the feedback meeting and given to participants to keep. & To accomplish our goal, we opted for an interactive,…	-	Not described (MO)	-	Not described (MO)	+	Participants appreciated a clear and structured overview, with easily interpretable graphs and an easy-to-use navigation structure (e.g. using workbook tabs per topic) & Participants preferred graphs over numbers, especially for scores that were too complicated to be represented with a single score. Furthermore, there must be coherence between visuals and scores (e.g. use green for positive). One…	+	This solution presents a bar chart composed by several bars (corresponding to the number of HCWs working per shift) indicating HH compliance performance value (the “shift score”). Each bar was illustrated with similar avatars, just to provide an element of entertainment. & Second round; An e-mail functionality allowed HCWs to receive, after the end of their shift, a simple e-mail that provided fe…	-	Not described (MO)	-	Not described (MO)	~	Partially described; Developed templates for data presentations coordinated with NICU leadership,	+	Described; (audit-part) Following feedback, drop-down lists were added to the Excel sheet for easier selection of choices and definitions. Visual Basic code was included to save survey records in a standard format. & The next stage of the process was the creation of a ‘merge’ function; this allowed an organization to merge surveys from its pilot wards in one step, and to merge surveys across orga…	0.333333	0.25	0.416667	1
		Validity & credibility	Data validity	Data are valid and variability of data is displayed in order to indicate the error or uncertainty	Data validity was addressed in terms of concerns raised by study participants [1–3,9], (planned) data validation activities [4–6,12], or technical aspects (e.g. precision of location technologies) [8]. However, none of the studies additionally explained if and how the variability of data is displayed to indicate the error or uncertainty. Trust in and credibility of the APM-AF system was also most…	+	Preferences described; The main concern staff expressed was related to the availability and confidentiality of the data collected (what data would be collected such as frequencies, time intervals, individual or group findings). & Additional questions asked about quality/validity of EMS in certain cases	+	Described; Reports did not provide contextual information (correct HH). HHCI enables fair HH comparison, but more cumbersome to report and less intuitive to HCP. & GMS HH rates were lower than previously reported at the facility, leading to considerable consternation among staff and managers and resulting in lack of confidence (questioning accuracy) in the new system.	+	Described; implementation challenges: Capture of hand hygiene events, Role classification in reports & Mechanism established for collecting and addressing staff concerns throughout implementation.	+	Described; Based on research assistants’ reports of recipients’ reactions, the PowerPoint presentation received positive reactions, as it organised the guidelines for ASB and CAUTI classification and treatment in a simple, understandable way without loss of information fidelity. & in additional aritcle: This algorithm has been reviewed and modified in accordance with the comments of 8 of 11 exper…	+	Described; Inter-rater reliability and validity were determined through trials at the Royal Melbourne Hospital, Victoria, by auditors from different health profession backgrounds and with differing levels of experience in AMS. Charts were assessed and compared with those of ‘experts’, consisting of the research group that designed the tool. & From the initial assessment at the Royal Melbourne Hos…	+	Described; Intermittent validation was then undertaken of IC-CQI results including hand hygiene product availability, isolation practices, appropriateness of use of personal protective equipment (PPE), and compliance with standards of invasive devices insertion and management throughout the implementation period. & Validation of the scores obtained were undertaken by the infection control team, a…	-	Not described (MO)	+	Described; Results showed that, regardless of Sensefinity®’s intervention on the equipment, the system was still very unstable and sending far more messages than those expected. Sensefinity® assumed this instability as a technological limitation the research team needed to comply with. & It is also important to mention that there is a strong need to test and improve indoor location technologies, …	+	Described; The recommendations to change a drug or to not use a drug, for the most part, are pretty well accepted because I think the pharmacists and the fellows do a good job of explaining why it is that they’re making that recommendation.” & Interviewees suggested that many of the challenges faced among specific specialties were a result of inconclusive evidence surrounding particular cases and…	-	Not described	~	Partially described; When presenting data at each feedback session, we reinforced study definitions for our metrics.	+	Described; (as a design principle) Clinically valid with clear operational definitions for harm outcomes (in this case, pressure ulcers, falls, UTI in patients with catheters and VTE). & Specialist expert groups were commissioned for each specialty area. These groups met monthly during the first 6 months of the development. They were asked to review the literature and recommend operational defini…	0.75	0.0833333	0.166667	1	Study participants perception	0.333333	Data validation activities	0.333333	Technical	0.0833333
			Trust/credibility	Stakeholders’ perceptions of the quality, validity and fairness of evidence and sources		+	Described; Nurses and administrators thought positively about the credibility of the EMS. Additional questions asked about quality/validity of EMS in certain cases	+	Described; most postintervention focus group participants thought that receiving HH feedback was essential to improvement, and most agreed that electronic monitoring was more accurate than direct observations. & Problems with EMS: focus group participants were puzzled by the data reports. Reports did not provide individual performance data, nor contextual information (correct HH). HHCI enables fa…	-	Not described (MO); Mechanism established for collecting and addressing staff concerns throughout implementation. & Staff interest in knowing scores drove development of improved dashboard.	+	Described; Based on research assistants’ reports of recipients’ reactions, the PowerPoint presentation received positive reactions, as it organised the guidelines for ASB and CAUTI classification and treatment in a simple, understandable way without loss of information fidelity. & in additional article: & in additional aritcle: This algorithm has been reviewed and modified in accordance with the …	+	Described; Inter-rater reliability and validity were determined through trials at the Royal Melbourne Hospital, Victoria, by auditors from different health profession backgrounds and with differing levels of experience in AMS. Charts were assessed and compared with those of ‘experts’, consisting of the research group that designed the tool. & From the initial assessment at the Royal Melbourne Hos…	+	Described; Sequence of care monitoring was difficult to understand what was monitored as documentation was often limited and it was not always possible to validate these observations. & Single room observation data were simple to validate. & 64% (32 of 50) believed the tool had helped improve infection control practice in their area. A total of 70% (35) did not believe the tool had led to a decli…	+	Described; Participants did not want responsibility for collecting, analyzing and interpreting data, due to time constraints, insufficient data management skills and AMR knowledge.	+	Described; Nurses enjoyed the concept and consider it is as a unique and good opportunity to receive feedback regarding their performance. Though they are sometime subject to audits, they said that this would give them a totally different and positive experience. & Nurses approved this measure as an opportunity to improve their performance, which confirms the initial results. & Results showed tha…	+	Described; The recommendations to change a drug or to not use a drug, for the most part, are pretty well accepted because I think the pharmacists and the fellows do a good job of explaining why it is that they’re making that recommendation.” & Interviewees suggested that many of the challenges faced among specific specialties were a result of inconclusive evidence surrounding particular cases and…	+	Described; However, not all agreed with the changes, some felt that aspects of the practice change were contentious and possibly problematic, and whilst the clinical guidelines need to be prescriptive, there are always circumstances where guidelines need to be modified. The purpose of the guideline is to guide practice rather than determine it.	+	Described; We learned during focus groups that individualized feedback was not welcomed as the NICU clinicians strongly resisted assigning individual responsibility for antibiotic prescribing as they viewed this as a shared responsibility informed by each patient’s laboratory data and clinical course. The NICU attending physicians described a treatment paradigm that reflected a shared, stepwise d…	+	Described; (as a design principle) Clinically valid with clear operational definitions for harm outcomes (in this case, pressure ulcers, falls, UTI in patients with catheters and VTE). & Specialist expert groups were commissioned for each specialty area. These groups met monthly during the first 6 months of the development. They were asked to review the literature and recommend operational defini…	0.916667	0	0.0833333	1	Study participants perception	0.583333	Data validation activities	0.333333
	APM-AF as a learning strategy	Learning opportunities	Reflective learning	Guides personal reflections and involves learning climate	Some studies addressed reflective learning opportunities as a result and as a strength of the AF system, because the objective performance data collected provides credibility in terms of trying to influence provider practice [4,7–9]. Additionally, half of the studies mentioned the AF system as a facilitator for interactive discussions and communication between HCW and AMR-experts [4,6,7,9,10,12].	-	Not described (MO)	+	Described in results (so not considered beforehand (MO)); Few respondents had discussed obstacles to improvement with their coworkers because the system was new and they were puzzled by the data reports. Few discussed action plans with coworkers because they stated that the reports did not provide data on individual performance, nor contextual information such as whether or not hand hygiene was p…	-	Not described (MO)	+	For each clinician, the team identified a subset of cases that would teach the guideline principles clearly, keeping the ratio of erroneously to correctly managed cases to approximately 1:2. & & To accomplish our goal, we opted for an interactive, computer-based presentation of feedback, which FIT predicts would be less likely to shift attention away from the task than simple verbal presentation.…	-	Not described (MO)	-	Not described (MO)	+	Respondents saw clear added value of AF to evaluate and improve the status quo and consequently proactively change current policies and practices. Furthermore, AF can facilitate objective discussions about performance. Lastly, it creates room for discussions on innovations (e.g. phage therapy). & (half) yearly meetings dedicated to AMR aiming to evaluate status quo, discuss improvement strategies…	+	A stats page allows players to generate graphs displaying relevant information about HH compliance rate over a range of days or months (which can be defined by players) or during a shift (in which case the rate is presented by hours). This way, players can analyse their evolution and think of ways to improve their compliance (for example, if they realize they comply less when they receive a new p…	+	When interfacing with health care providers for information regarding the conditions for a request for an antimicrobial agent, 1 pharmacist relayed the importance of asking solution focused questions (eg, What do you think about this new result given what happened a few days ago?) versus open-ended (eg, Why aren’t you doing this correctly?). & Once a sophisticated system is integrated into the cl…	-	Not described (MO)	-	Not described (MO)	-	Not described (MO)	0.416667	0	0.583333	1	Yes	0.333333	No	0.0833333	Not described	0.583333	1
			Learning climate	Invites interactive discussions & Involves learning climate & If they involve engaging recipients in social discussion about the APM-AF		-	Not described (MO)	+	Described in results (so not considered beforehand (MO)); Few respondents had discussed obstacles to improvement with their coworkers because the system was new and they were puzzled by the data reports. Few discussed action plans with coworkers because they stated that the reports did not provide data on individual performance, nor contextual information such as whether or not hand hygiene was p…	-	Not described (MO)	+	For each clinician, the team identified a subset of cases that would teach the guideline principles clearly, keeping the ratio of erroneously to correctly managed cases to approximately 1:2. & & To accomplish our goal, we opted for an interactive, computer-based presentation of feedback, which FIT predicts would be less likely to shift attention away from the task than simple verbal presentation.…	-	Not described (MO)	+	Described; The presence of a visible, credible advisor ensures queries are promptly managed and learning is not delayed. & Observations as part of IC-IQC tool support social learning & Feedback indicated that observing practice was valued by staff as an opportunity to look at practice delivery and the environment. There was also a recognition that staff disliked covert observation and wanted to u…	+	AF can facilitate objective discussions about performance. Lastly, it creates room for discussions on innovations (e.g. phage therapy). &participants require an open culture, in which quality of their work can be discussed safely. & (half) yearly meetings dedicated to AMR aiming to evaluate status quo, discuss improvement strategies and strive for innovation. More frequent meetings were not deeme…	-	Not described (MO)	+	“We have a great relationship with the clinicians overall and we are a wellrespected program. We bill ourselves as a teaching service as opposed to a policing body. So people reach out to us with questions all the time and that relationship is collegial. That’s why I think we’re effective.” & Many interviewees also stressed the importance of not being seen as the antibiotics police, but as facili…	+	Described; Implementation strategies used in the project included education, monitoring and feedback, resources and facilitation. & One participant suggested providing shared education opportunities where nurses and doctors could discuss elements of the intervention bundle, gain consensus about the value of the proposed change and commit to it.	-	Not described (MO)	+	Described; (about use and implementation) Bespoke regional Measurement Workshops were organized by 6 of the 10 SHA leads to build measurement for improvement capabilities and to share learning. & Learning from these tests and the technical training were shared on a web forum. The cycles of testing and learning continued as we received feedback and continued to develop the Excel-based tool. Each n…	0.583333	0	0.416667	1	Yes	0.5	No	0.0833333	Not described	0.416667	1
		Additional strategies/procedures		Describe each of the procedures, activities, and/or processes used in the intervention, including any enabling or support activities & Ease of access to digestible information and knowledge about the intervention and how to incorporate it into work tasks (incl. training/support and action planning)	All studies described additional strategies, both for the study (e.g. webinar to explain how to use the tool and to answer any questions) and for the APM-AF system in practice (e.g. creating an AF task force) [1–12].	+	for pilot test: Participants received a brief introduction to the project and attended a demonstration of the device.	+	During rollout phase: Training sessions were held for managers, department heads, and supervisors to explain how the GMS worked and how to read and interpret the feedback reports. The IP manager periodically held informal conversations with unit managers about the reports, encouraging them to share the data with their staff.	+	Badges were assigned to individual employees and distribute dby the facility human resources department. Initial education and training was provided by the vendor. Unit, department, and facility leadership provided ongoing education, training, and encouragement based on compliance reports and observed need. Training on system use was incorporated in to new hire orientation and employee onboarding…	+	To accomplish our goal, we opted for an interactive, computer-based presentation of feedback, which FIT predicts would be less likely to shift attention away from the task than simple verbal presentation. The presentation’s interactive nature was also intended to shift attention to the details of the task: it showed the physician the specific decision path he or she took, highlighted correct and …	+	Pilot 1: In November 2011, coinciding with Antimicrobial Awareness Days throughout Australia, North America and Europe,22,23 a pilot APS was conducted to assess the usability and generalizability of the tool, ensuring that it could be used by a range of end users to achieve their specified goals with efficiency and satisfaction. Recruitment of hospitals focused on diversity, ranging from metropol…	+	Basic infection control training including HH is mandatory in the first month at work, with online updating every 2 years. Electronic training records were reported monthly to managers and the executive team. & A list of common infection control questions was developed to assess the knowledge of HCWs and identify education requirements. Each ward or department were required to ask a representativ…	+	A pilot-test was held with two AMR-experts and a urologist to ensure comprehension and clarity of the questions. All attendees of a regular weekly educational session (n = 7, ± 50% of department) filled in the questionnaire after a short presentation about the research. & Results of focus group 1 were translated into a lo-fi prototype together with a creative company specialized in developing ser…	+	HCWs interact with the application only to mark the start and end of a shift. To start it, a HCW picks a smartphone in the hospital and selects his/her name (or a colour) in the application. & second set-up: Due to the fact that in this version of the instantiation there was no mobile phones usage, HCWs had to indicate the moments when they started and ended the shift using a different method. Th…	+	Various AF strategies in various organizations (prior authorization strategy, audit and feedback strategy and both prior and AF strategies) & Many programs used a preauthorization process for antimicrobials whereby a prescriber paged a member of the ASP to acquire approval for use of a specific agent. & When relaying stewardship program recommendations, the importance of communicating with the cl…	+	Described; The implementation was largely nurse-led with nursing staff engagement viewed as critical to the success of the implementation. Opinion leaders were engaged as members of the design and implementation team. Nurse champions were engaged in each ward in order to promote and facilitate practice change. Along with self-nominated champions who generally work across shifts, nurse educators a…	+	Described; Based on this preparatory work, we developed 6 parameters that were utilized to audit antibiotic use. & The audit system was partially automated, but findings were reviewed by the study team to ensure accuracy. & However, as described above, informed consent was obtained from the attending physicians, since they had ultimate responsibility for patient care. & The feedback was provided …	+	Described; Specialist expert groups were commissioned for each specialty area. These groups met monthly during the first 6 months of the development. They were asked to review the literature and recommend operational definitions to the steering group for testing based on consensus. & In July 2010, the paper-based prototype instrument developed by the development group was tested by a small cohort…	1	0	0	1	AF task force	0.25	Training	0.583333	APM-AF system	0.333333
						ICP/HAI Hand hygiene (improving HH compliance)		ICP Hand hygiene (increase hand hygiene freqruency)		ICP Hand hygiene (increase HH compliance)		DSP Distinguish between ASB & CAUTI		ASP reducing inappropriate and unnecessary use of antimicrobials --> national level focus		ICP Improve the credibility and use of infection control performance monitoring (beyond hand hygiene).		DSP/ASP/ICP Optimize HCW' behavior to limit AMR		ICP HH compliance		ASP Optimize use of antimicrobial agents, decrease antimicrobial resistance, and decrease rates of CDI		HAI The study aimed to reduce catheter use and duration of catheterisation		ASP Promote the judicioususe of antibiotics		HAI The study aimed to reduce catheter use and duration of catheterisation
						0.586207		0.896552		0.551724		0.931034		0.37931		0.344828		0.827586		0.758621		0.551724		0.689655		0.689655		0.689655
						0.275862		0.0689655		0.344828		0.0689655		0.448276		0.482759		0.103448		0.172414		0.310345		0.275862		0.241379		0.275862		1	0.0833333	Few
						1		2	2	3	3	4	4	5	5	6	6	7	7	8	8	9	9	10	10	11	11	12	12	2	0.166667
																														3	0.25	Some
																														4	0.333333
																														5	0.416667
																														6	0.5	Half
																														7	0.583333	Most
																														8	0.666667
																														9	0.75
																														10	0.833333
																														11	0.916667
																														12	1	All

## Sheet: Overview #
			APM-AF system
K	Study #
			+	~	-	T
F	1	Boscart	17	4	8	29
H	2	Conway	26	1	2	29
J	3	Edmisten	16	3	10	29
L	4	Hysong	27	0	2	29
N	5	James	11	5	13	29
P	6	Jeans	10	5	14	29
R	7	Keizer	24	2	3	29
T	8	Marques	22	2	5	29
V	9	Pakyz	16	4	9	29
X	10	Parker	20	1	8	29
Z	11	Patel	20	2	7	29
AB	12	Power	20	1	8	29
			229	30	89	348
		Check	2-30			348
	Study #		APM-AF system
			+	~	-	T
F	1	Boscart	0.586207	0.137931	0.275862	29
H	2	Conway	0.896552	0.0344828	0.0689655	29
J	3	Edmisten	0.551724	0.103448	0.344828	29
L	4	Hysong	0.931034	0	0.0689655	29
N	5	James	0.37931	0.172414	0.448276	29
P	6	Jeans	0.344828	0.172414	0.482759	29
R	7	Keizer	0.827586	0.0689655	0.103448	29
T	8	Marques	0.758621	0.0689655	0.172414	29
V	9	Pakyz	0.551724	0.137931	0.310345	29
X	10	Parker	0.689655	0.0344828	0.275862	29
Z	11	Patel	0.689655	0.0689655	0.241379	29
AB	12	Power	0.689655	0.0344828	0.275862	29
						12
			2-30
Gemiddelde van alle studies:			#	%	Median %	Min %	Max %		Median #	Min #	Max #
APM-AF			19.0833	0.658046	0.689655	0.344828	0.931034	i	17	10	27
			Helper1	Helper2	Helper1a
A&F			21.9458	66% (n=19)	0.793103
Alle studies:			Mean	%	Median %	Min %	Max %		Mean	Min #	Q1	Median #	Q3	Max #
i	APM-AF		19.0833	0.658046	0.689655	0.344828	0.931034	i	19.0833	10	16	20	23.5	27
			APM-AF
Max-Q3		Whisker Top	3.5
Q3-Median		Box 3 - upper	3.5
Median-Q1		Box 2 - lower	4
Q1		Box 1 - hidden	16
Q1-Min		Whisker Bottom	6
		Average	19.0833
		APM-AF	29

## Sheet: Restructure content
Old row #	Extraction form part	Component	Subcomponent	Subcomponent	Detailed description	Study 1(a): Boscart 2012		Study 2: Conway 2014		Study 3: Edmisten 2017		Study 4: Hernandez 2017		Study 5: Hysong 2017		Study 6: James 2015		Study7 : Jeanes 2020		Study 8: Keizer 2020		Study9: Marques 2017		Study 10: Pakyz 2014		Study 11: Parker 2020		Study 12: Patel 2012		Study 13: Power 2014
2	AF theory & framework	WHO	Stakeholders	Description of developer/research team	Expertise, background, any specific training given & relation towards the system being evaluated	-	Not described (MO)	+	Described (MO); includes an epidemiologist and a registered nurse, both experienced in facilitating focus groups	-	Not described (MO); Implementation was driven by teams at each facility with support from the vendor of the electronic monitoring system. Shared services, such as project management, were coordinated and managed through an existing system of regional support and oversight. Proactive engagement of staff by senior leadership and unit/department directors.	+	Described (no clear description or substantiation); healt care professionals and biomedical engineers	+	Described; Feedback source: Trained research assistant & in other study: The research team brings together a diverse group of members from both sites. The nine investigators include three infectious diseases physicians, a geriatrician, a biostatistician, a measurement psychologist, a health economist, and two industrial/organizational psychologists. Each site has a research assistant, with oversi…	+	Described; The APS tool was designed by a multidisciplinary group of researchers within Melbourne Health, Victoria, comprising infectious diseases physicians, clinical microbiologists and pharmacists specializing in AMS	~	Partially described (no clear description or substantiation); the infection prevention team	+	Described; a research team of three health sciences/psychology researchers, a clinical microbiologist and a pharmacist.	~	Partially described; research team not specified & By involving nurses since the beginning and taking their feedback into consideration during the whole process, nurses developed a sense of trust in the research team (thus they were more willing to accept being monitored) and it was possible to align the solution with their needs. & close contacts with chief nurse for placement of beacons and tes…	+	Described (MO); includes an epidemiologist and a registered nurse, both experienced in facilitating focus groups
3	AF theory & framework	WHO	Stakeholders	Description of pilot-testers	Expertise, background & any specific training given	+	Yes (incl. substantiation of choice); function, sexe, age, employment (full-time), highest education, experience at hospital/unit and in healthcare	~	Partially described (MO, no substantiation of choice or characteristics); Pre-intervention focus groups/interviews with 7 adminsitrators and 19 staff from all shifts. Post-intervention focus groups with 9 staff and 11 managers, including nurses, nurse educators, nurse managers, laboratory technicians, radiology staff, respiratory therapists, and environmental service staff.	~	Partially described (MO, no substantiation of choice or characteristics); Employed health care workers and staff were audited (badges) and unit and department directors received summary reports, accessible by facility management.	~	Partially described (MO); Information retrieval was performed through handheld computer devices (i.e. ipads) at the patient bed side by clinicians under the supervision of infection specialists. & The SUS survey was completed by 10 different participants (83% males) from 27 to 51 years old where technical training in the use of the system was not provided. The profile of those participants was in…	+	Described; The delivery of the audit and feedback script and the color-coded algorithm will be pilot tested with residents who will graduate prior to the start of the intervention and with nonphysician healthcare providers on nonstudy wards.	+	Described; trials by auditors from different health profession backgrounds and with differing levels of experience in AMS. & It was advised that the assessment of ‘compliance with guidelines’ and ‘appropriateness’ should involve a multidisciplinary team, consisting of a physician and a pharmacist or infection control practitioner.	-	Not described (auditors not specified)	+	Described; A pilot-test was held with two AMR-experts and a urologist to ensure comprehension and clarity of the questions. & For both focus groups pilot-tests were held with a urologist to ensure clarity and comprehension of the questions. & Participants were unfamiliar with qualitative research in the form of focus groups and with participating in a participatory research project. & HCW Require…	+	Described, incl. substantiation of choice and characteristics); nurses of varying ages in focus groups and tests. & To restrict the focus group, thus simplifying the researchprocess, the decision to implement this instantiationonly for nurses was made. Also, because theyspend most of their time in the ward, it makes it easyfor the research team to talk with them and gatherfeedback. & Even though …	+	Described; Based on the responses to the quantitative survey, purposeful sampling was used to select hospitals that reported a variety of stewardship practices, that had established and new programs, and that had various health professionals as survey responders (pharmacist or physician). Based on these criteria, members of ASPs who had responded to the quantitative survey were invited to partici…
4	AF theory & framework	WHO	Stakeholders	Description of the ones audited	Expertise, background & any specific training given. Individual stage of change, individual identification with organization & other personal attributes)	+	Yes in pilot-testers; variety of (non)-HCWs (physio/occupational therapists, nursing staff, physicians and house-keeping staff, and administrators), mainly nurses (incl. substantiation of choice).	~	Partially described (MO related to type of EMS); frontline staff on all inpatient units (8) and outpatient areas (6) were included in the study except the rehabilitation unit, perioperative areas (operating rooms, postanesthetic care unit, and day surgery unit), and the interventional radiology unit. Not clear if patients or non-frontline staff also might have used the dispensers.	+	Described; employed health care workers and staff	~	Partially described (MO); Information retrieval was performed through handheld computer devices (i.e. ipads) at the patient bed side by clinicians under the supervision of infection specialists.	+	Described; The A&F intervention was applied to 169 healthcare providers who make the decision to order a urine culture and prescribe antibiotics for a positive urine culture in two types of hospital units: acute-care medicine wards and long-term care units. In the acute-care medicine wards, internal medicine residents (trainees), usually interns or second-year residents, were generally responsibl…	+	Described; auditors: doctors, pharmacists, infection control practitioners, ward nurses & It was advised that the assessment of ‘compliance with guidelines’ and ‘appropriateness’ should involve a multidisciplinary team, consisting of a physician and a pharmacist or infection control practitioner.	-	Not described	+	Described; End-users (i.e. urologists, residents and co-assistants) from a high-risk AMRdepartment (urology) were included. & All urologists and urology-residents who work at the studied Dutch regional general hospital were invited for the meetings.	+	Described; nurses	~	Partially described; Not specified who is audited & The importance of interprofessional initiatives was a common theme, emphasizing the role of physicians, pharmacists, microbiologists, administration, and information technology personnel.
5	AF theory & framework	WHO	Stakeholders	Description of feedback recipients	Expertise, background & any specific training given. Individual stage of change, individual identification with organization & other personal attributes)	~	Implied in pilot-testers; feedback provided to the ones audited, with possiblity to share this with managers.	+	Described; feedback to managers and administrators and continuous online access to a website for creating customized HH reports. Managers and administrators had the responsibility to share the feedback with the staff. The IP manager periodically held informal conversations with unit managers about the reports, encouraging them to share the data with their staff. & Managers received reports for th…	+	Described; real-time feedback to badge wearers (healthcare workers and staff), real-time performance via a dashboard interface available to department directors and summary reports to unit and department directors, accessible by facility management.	~	Partially described (MO); Information retrieval was performed through handheld computer devices (i.e. ipads) at the patient bed side by clinicians under the supervision of infection specialists.	+	Described; The A&F intervention was applied to 169 healthcare providers who make the decision to order a urine culture and prescribe antibiotics for a positive urine culture & For each clinician, the team identified a subset of cases that would teach the guideline principles clearly, keeping the ratio of erroneously to correctly managed cases to approximately 1:2. & Feedback source: Trained resea…	-	Not described (MO)	~	Partially described; auditors (specially trained in the use of IC-CQI) and managers. Not clear if and how auditees receive feedback.	+	Described; End-users (i.e. urologists, residents and co-assistants) from a high-risk AMRdepartment (urology) were included. & participants expressed the need for information tailored to function groups	+	Described; feedback to auditee in a mobile application and in a dashboard screen, and an e-mail functionality	~	Partially described; Not specified who receives feedback & The importance of interprofessional initiatives was a common theme, emphasizing the role of physicians, pharmacists, microbiologists, administration, and information technology personnel.
6	AF theory & framework	WHO	Level of individualization	Individualizaton	Feedback provided to individual, groups or both.	+	Described; Preferences both for individual data and unit data	+	Described; Quantitative feedback at unit level. Because hand hygiene feedback to individuals from automated systems can be perceived as potentially punitive by HCP, we chose a system that provides quantitative feedback at the unit level rather than by individual. Individuals are not identified by the system.	+	Described; Summary reports customized to display performance by individual person, role, unit, or department.	-	NA; feedback in the form of decision support at POC	+	Described; For each clinician, the team identified a subset of cases that would teach the guideline principles clearly, keeping the ratio of erroneously to correctly managed cases to approximately 1:2. & it showed the physician the specific decision path he or she took, highlighted correct and incorrect decisions (a step towards correct-solution information) and provided correct solution informat…	~	Not clearly described; Collected data were entered into an online SurveyMonkey data entry portal and both the individual and de-identified, combined data were returned to the submitting hospital in graphical and spreadsheet form using Excel (Microsoft).	~	Partially described; Not clear if and how auditees receive feedback.	+	Described; Quality management: participants required an overview to quickly see what does (not) go well and improvement suggestions. The task force, AMR-experts and other interested HCW should be able to dive into the data in-depth (e.g. filtering and zooming in on subgroups/-topics). Both trends over time and benchmarks with other regional hospitals were required. & Education: additional needs f…	+	Described; feedback to auditee: during the shift, the application continuously presents information regarding the number of opportunities, how many of them were compliant and the last position where HCW’s presence was detected. & Regarding the gamification solution, a dashboard screen, where HCWs’ HH compliance information was displayed during the shift, was developed, providing realtime feedback…	+	Described; Many programs used a preauthorization process for antimicrobials whereby a prescriber paged a member of the ASP to acquire approval for use of a specific agent.
7	AF theory & framework	WHO	Level of individualization	Individualizaton	Feedback is about the individual/team’s own behavior(s)	+	Described; Feedback provided to the ones audited, with possiblity to share this with managers.	+	Described; feedback not to the ones audited, but to managers and administrators who had the responsibility to share the feedback with the staff in whatever manner they determined to be most relevant to their unit. Discussion: It may be necessary to deliver unit-based reports directly to staff instead of depending on managers to disseminate the data.	+	Described; Real-time feedback (visual and auditory signals) to the ones audited at point of care & real-time performance report to department directors & Summary reports to unit and department directors, accessible by facility management.	-	NA; feedback in the form of decision support at POC	+	Described; For each clinician, the team identified a subset of cases that would teach the guideline principles clearly, keeping the ratio of erroneously to correctly managed cases to approximately 1:2. & it showed the physician the specific decision path he or she took, highlighted correct and incorrect decisions (a step towards correct-solution information) and provided correct solution informat…	~	Not clearly described; Collected data were entered into an online SurveyMonkey data entry portal and both the individual and de-identified, combined data were returned to the submitting hospital in graphical and spreadsheet form using Excel (Microsoft).	~	Partially described; Not clear if and how auditees receive feedback.	+	Described; Quality management: participants required an overview to quickly see what does (not) go well and improvement suggestions. The task force, AMR-experts and other interested HCW should be able to dive into the data in-depth (e.g. filtering and zooming in on subgroups/-topics). Both trends over time and benchmarks with other regional hospitals were required. & Education: additional needs f…	+	Described; feedback to auditee: during the shift, the application continuously presents information regarding the number of opportunities, how many of them were compliant and the last position where HCW’s presence was detected. & Regarding the gamification solution, a dashboard screen, where HCWs’ HH compliance information was displayed during the shift, was developed, providing realtime feedback…	+	Described; Many programs used a preauthorization process for antimicrobials whereby a prescriber paged a member of the ASP to acquire approval for use of a specific agent. & Once a sophisticated system is integrated into the clinical setting, many interviewees described the use and appeal of using aggregated data as a teaching and decision-making tool and that it gives “credibility in terms of tr…
8	AF theory & framework	WHO	Self-efficacy	Self-efficacy	Recipients are capable and responsible for behavior improvement	+	Described; Recipients had an overall sense of professionalism and staff felt that this device would help them improve their hand hygiene & both groups perceived nurses to have behavioral control.	+	Described; feedback recipients (managers and administrators) indirectly capable/responsible for behavior improvement.	-	Not described (MO)	-	Not described (MO)	-	Not described (MO)	+	Described; Many respondents reported that the training scenarios better equipped them to judge the appropriateness of the prescription, although therewere still some complex cases where expert advice to assist in the evaluation of appropriateness was desirable.	-	Not described (MO)	-	Not described (MO)	-	Not described (MO)	-	Not described
9	AF theory & framework	WHO	Trust-credibility	Trust/credibility	Stakeholders’ perceptions of the quality, validity and fairness of evidence and sources	+	Described; Nurses and administrators thought positively about the credibility of the EMS. Additional questions asked about quality/validity of EMS in certain cases	+	Described; most postintervention focus group participants thought that receiving HH feedback was essential to improvement, and most agreed that electronic monitoring was more accurate than direct observations. & Problems with EMS: focus group participants were puzzled by the data reports. Reports did not provide individual performance data, nor contextual information (correct HH). HHCI enables fa…	-	Not described (MO); Mechanism established for collecting and addressing staff concerns throughout implementation. & Staff interest in knowing scores drove development of improved dashboard.	~	Partially described (MO); The system is capable of mimicking clinicians prescription practices in the intensive care unit. In such trial clinicians were under the supervision of infection specialists. As a result, therapies prescribed by clinicians and therapies retrieved by the CBR algorithm matched approximately 90% of the times. It is especially visible in ICU where wide-spectrum antibiotics a…	+	Described; Based on research assistants’ reports of recipients’ reactions, the PowerPoint presentation received positive reactions, as it organised the guidelines for ASB and CAUTI classification and treatment in a simple, understandable way without loss of information fidelity. & in additional article: & in additional aritcle: This algorithm has been reviewed and modified in accordance with the …	+	Described; Inter-rater reliability and validity were determined through trials at the Royal Melbourne Hospital, Victoria, by auditors from different health profession backgrounds and with differing levels of experience in AMS. Charts were assessed and compared with those of ‘experts’, consisting of the research group that designed the tool. & From the initial assessment at the Royal Melbourne Hos…	+	Described; Sequence of care monitoring was difficult to understand what was monitored as documentation was often limited and it was not always possible to validate these observations. & Single room observation data were simple to validate. & 64% (32 of 50) believed the tool had helped improve infection control practice in their area. A total of 70% (35) did not believe the tool had led to a decli…	+	Described; Participants did not want responsibility for collecting, analyzing and interpreting data, due to time constraints, insufficient data management skills and AMR knowledge.	+	Described; Nurses enjoyed the concept and consider it is as a unique and good opportunity to receive feedback regarding their performance. Though they are sometime subject to audits, they said that this would give them a totally different and positive experience. & Nurses approved this measure as an opportunity to improve their performance, which confirms the initial results. & Results showed tha…	+	Described; The recommendations to change a drug or to not use a drug, for the most part, are pretty well accepted because I think the pharmacists and the fellows do a good job of explaining why it is that they’re making that recommendation.” & Interviewees suggested that many of the challenges faced among specific specialties were a result of inconclusive evidence surrounding particular cases and…
10	AF theory & framework	WHAT	Target behavior, problem and intervention	Description of underlying behavior and decision processes	If designed with a clear understanding of the decision making process underlying the behavior to be changed	+	Described; previous study dedicated to perceived barriers and faciliators to current HH practices and implementation of new technology	+	Described; Extensive description of HH policies and practices before the study began, Mechanism established for collecting and addressing staff concerns throughout implementation. & Staff interest in knowing scores drove development of improved dashboard & Also in postintervention focus groups it became clear that many focus group participants were unfamiliar with the WHO 5 Moments for Hand Hygie…	-	Not described; focus on (dis)advantages of different HH measuring methods, not on barriers/facilitators for HH behavior itself.	+	Described; additional study to map the pathway followed by clinicians to prescribe antibiotics therapies was performed to better match with existing workflow	+	Described; additional study to explain CAUTI study design and A&F intervention + barriers in current situation & ASB is frequently misdiagnosed as CAUTI, often leading to unnecessary use of antibiotics, in turn leading to resistant organisms, unnecessary cost, prolonged hospital stays and infections such as Clostridium difficile-associated disease. & In developing the algorithm to be used for cla…	+	Described; There is a well-established link between antimicrobial usage and development of antimicrobial resistance, leading to strategies to improve antimicrobial prescribing. Reasons for inappropriate prescribing include lack of education, misinterpretation of results, prescribing etiquette and medication errors, the consequences of which may increase morbidity, mortality and healthcare costs.	+	Described; A literature review focused on the current evidence for opportunities and barriers to compliance in infection control, including hand hygiene that is the most researched infection control intervention, and in addition evidence from related fields such as psychology. Five themes emerged: knowledge/education/training, promotion of IC requirements, environmental/human factors, organizatio…	+	Described; previous study dedicated to perceived barriers and faciliators to current AMR practices and implementation of new technology	~	Partially described; focus on (dis)advantages of different HH measuring methods, not on barriers/facilitators for HH behavior itself. & Explanation why gaming: It was considered that gamification would allow to explore and work on the human factors that leverage motivation and encourage behaviour change.	~	Partially described; Interviewees suggested that many of the challenges faced among specific specialties were a result of inconclusive evidence surrounding particular cases and the subjective areas in medicine.
11	AF theory & framework	WHAT	Target behavior, problem and intervention	Tension for behavior change	The degree to which stakeholders perceive the current situation as intolerable or needing change	+	Described; According to nurses, HH is currently being practiced as a routine, relying on habit. Yet, research also indicates that this “routine” is followed in less than half of the situations where HH actions are required. The proposed HH behavior will not be any different than the current practice, however, the behavior will need to be performed more frequently. Nurses were aware that, as a gro…	+	Described; Before the study began, HH compliance was reported to be consistently high (> 95%). However, these rates did not comport with what the IP manager witnessed on rounds. The organizational culture around hand hygiene was described by one hospital administrator as “committed but complacent,” and administrators did not routinely communicate expectations about hand hygiene to frontline staff.	-	Not described (MO)	-	Not described (MO)	+	Described; Extensively studie in previous study	-	Not described (MO)	+	Described; The context is summarized in 6 categories of the Hexagon framework that examines the current process and context of the proposed change: needs, fit, resource, evidence, readiness and capacity. & There was evidence that the current system lacked credibility and had little effect on improving reported compliance. & The organization was often blind to infection control issues until a sign…	-	Not described (MO)	+	Described; The starting point for the Information System (IS) design was the recognition of HCWs’ dissatisfactory HH practices as a subject of human behaviour	-	Not described
12	AF theory & framework	WHAT	Target behavior, problem and intervention	Justify need for behavior change	If accompanied by evidence supporting the behavior change	+	Described; in introduction (background), not clear if described in AF-system; evidence that an alcohol-based hand rub is significantly more effective than hand washing with soap and water and concludes that experimental studies have shown that improved hand hygiene reduces transmission of pathogens. & Research has indicated that up to 50% of HAIs could be avoided with improvements in HH complianc…	+	Described; in introduction (background), not clear if described in AF-system; Although there is substantial evidence to support the effectiveness of HH for preventing HAI, research shows that health care personnel (HCP) HH practice is often inadequate. The JC, CDC andWHO have called for facilities to monitor HH compliance and provide the information back to frontline staff so that they can improv…	+	Desribed; Patient/staff safety rationale of program reinforced repeatedly (at orientation, during educational programs, by facility leadership)	+	Described; in introduction (background), not clear if described in AF-system;it is needed to develop guidelines and software tools that facilitate healthcare professionals to treat their patients at the patient bedside by collecting and visualizing laboratory test results while providing a support system to assist in decision-making. & In DSS: based on previous cases recommendations are made for …	+	Described; ASB is frequently misdiagnosed as CAUTI, often leading to unnecessary use of antibiotics, in turn leading to resistant organisms, unnecessary cost, prolonged hospital stays and infections such as Clostridium difficile-associated disease. & The intervention was based on a treatment algorithm derived from the Infectious Diseases Society of America guidelines for the non-treatment of ASB.…	-	Not described (MO)	+	Described; There was evidence that the current system lacked credibility and had little effect on improving reported compliance. & The organization was often blind to infection control issues until a significant problem emerged. & Infection control performance data provides assurance of compliance with national standards. & Related audits including cleaning and environmental monitoring were not c…	+	Described; To prioritize what topics for AF were deemed most relevant, “top-down” content from national AB stewardship guideline, infection control audits of the national healthcare inspectorate and key publications on AMR were translated into 27 AMR quality-indicators	+	Described; Therefore, the solution should promote a change of these behaviours in order to produce the desired outcomes. This combined with HCWs evident need of having individualized and timely feedback regarding their HH practices lead to the idea of creating a decision-support system that provides real-time HH feedback.	+	Described; The importance of a nonconfrontational style was emphasized. As 1 physician explained, “I have heard the pharmacists and the fellows on the phone talking to the people requesting antibiotics and it’s not a confrontational kind of system for the most part so I think people are, in general, willing to take recommendations and advice. The recommendations to change a drug or to not use a d…
13	AF theory & framework	WHAT	Target behavior, problem and intervention	Targeted behavior is likely to be amenable to feedback	For behaviors that are easy compared to those that are harder to do	+	Described; all staff agreed that this system could increase hand hygiene.	+	Described; most postintervention focus group participants thought that receiving HH feedback was essential to improvement, and most agreed that electronic monitoring was more accurate than direct observations.	-	Not described (MO); Mechanism established for collecting and addressing staff concerns throughout implementation.	-	Not described (MO)	+	Described; tested postintervention: Most feedback recipients reacted positively to feedback received, indicating that they were open and accepting of the feedback and motivated to improve.	-	Not described (MO)	-	Not described (MO)	-	Not described (MO)	+	Described; Performing HH at the right times is a simple and inexpensive prevention measure that can save lives, but compliance is still suboptimal amongst HCWs. & Nurses enjoyed the concept and consider it is as a unique and good opportunity to receive feedback regarding their performance. Though they are sometime subject to audits, they said that this would give them a totally different and posi…	+	Described; Interviewees suggested that many of the challenges faced among specific specialties were a result of inconclusive evidence surrounding particular cases and the subjective areas in medicine.
14	AF theory & framework	WHAT	Target behavior, problem and intervention	Nature of the problem --> not desribed as such in articles (classified by JK)	SIMPLE (Well-characterized, well-understood, predictable) OR COMPLICATED (Not fully characterized, understood, or predictable) OR COMPLEX (Poorly characterized, poorly understood, unpredictable, or high risk)	+	Simple/Complicated	+	Simple/Complicated	+	Simple/Complicated	+	Complicated	+	Complicated to Complex (explicitly mentioned in article)	+	Simple/Complicated	+	Simple/Complicated	+	Complicated to Complex	+	Simple/Complicated	+	Complicated/complex
15	AF theory & framework	WHAT	Target behavior, problem and intervention	Relevant sociocultural factors and comorbidities --> not desribed as such in articles (classified by JK)	SIMPLE (Unlikely to affect care significantly) OR COMPLICATED (Must be factored into care plan and service model) OR COMPLEX (Pose significant challenges to care planning and service provision)	+	Complicated (there are other things that come up in that particular moment that may take their mind away from doing what they know is best practice)	+	Complicated (complex working environment and unclarity of 5 moments of HH WHO)	+	Complicated (concerns about hand irritation and safety)	+	Complicated (Creating a complete case base that covers the whole spectrum of possibilities is nearly impossible and time consuming.)	+	Complicated (in previous study on barriers to guideline compliance)	+	Simple/Complicated	+	Complicated (extensive description based on literature on barriers/facilitators to behaviour)	+	Complicated to Complex	+	Complicated (use of dashboard outside working hours)	+	Complicated/complex (e.g. Interviewees suggested that many of the challenges faced among specific specialties were a result of inconclusive evidence surrounding particular cases and the subjective areas in medicine.)
16	AF theory & framework	WHAT	Target behavior, problem and intervention	Relative advantage	Individuals’ shared perception of the importance of the implementation within the organization	+	Described; All staff agreed that this system could increase hand hygiene. Administrators clearly indicated the potential consequences of using the EMS in the long term as a potential barrier, whereas nursing staff only perceived the immediate outcomes of the system.	+	Described; most postintervention focus group participants thought that receiving HH feedback was essential to improvement, and most agreed that electronic monitoring was more accurate than direct observations. & On the advice of the IP manager, because the > 95% compliance was suspect, the hospital administration committed monies toward purchasing an automated hand hygiene monitoring and feedback…	-	Not described (MO); Mechanism established for collecting and addressing staff concerns throughout implementation.	+	Described; Clinicians consider the user interface intuitive and helpful for patient long-term monitoring and management	+	Described; tested postintervention: Most feedback recipients reacted positively to feedback received, indicating that they were open and accepting of the feedback and motivated to improve.	+	Described; This creates a challenging situation, as existing tools are designed for expert users, whereas in the Australian context there is a requirement for a tool suitable for non-expert auditors. & Comments from the auditors confirmed that the tool was well accepted amongst a diverse range of hospitals and, importantly, the majority of auditors found the tool easy to use. & To assist with thi…	+	Described; 64% (32 of 50) believed the tool had helped improve infection control practice in their area. A total of 70% (35) did not believe the tool had led to a decline in infection control practice standards, and 59% (29 of 49) believed the data were an accurate reflection of practice.	+	Described; HCW Could Easily Envision the Added Value of and Preconditions for AF. & Respondents saw clear added value of AF to evaluate and improve the status quo and consequently proactively change current policies and practices. Furthermore, AF can facilitate objective discussions about performance. Lastly, it creates room for discussions on innovations (e.g. phage therapy).	+	Described; Nurses enjoyed the concept and consider it is as a unique and good opportunity to receive feedback regarding their performance. Though they are sometime subject to audits, they said that this would give them a totally different and positive experience. & Nurses approved this measure as an opportunity to improve their performance, which confirms the initial results.	+	Described; I think the most effective and successful strategies that we have is the ability to provide frontline clinicians with the local data that we have, and help them to understand why [one] would choose 1 therapy over the other. [We would like to] look at more aggregated data and then try to draw a conclusion from those aggregated data and try to back that up with evidence to present to the…
17	AF theory & framework	WHAT	Input & output	Main Input	e.g. Patient registries, semi-automated, manual input	+	Described; Electronic monitoring system (EMS; proximity to bed/dispenser and use of dispensers)	+	Described; Automated group monitoring system (GMS) for HH with alcohol-based hand rub (ABHR) and soap dispensers that generate inaudible electronic signals each time a lever is pushed to deliver the hand hygiene product.	+	Described; Electronic monitoring system (EMS; proximity to bed/dispenser and use of dispensers)	+	Described; Case-based reasoning is a widely used approach to solve new problems based on previous experience in form of cases. It is considered as a methodology to follow rather than an algorithm in itself. & The most important property that makes CBR appropriate to be used in clinical environments is the straightforward relation that can be found between cases in the CBR methodology and cases as…	+	Described; All participants’ cases involving positive urine cultures were identified via a comprehensive chart review and examined by trained research staff for errors in diagnosis and treatment of ASB cases (defined as deviations from the treatment algorithm). For each clinician, the team identified a subset of cases that would teach the guideline principles clearly, keeping the ratio of erroneo…	+	Described; manual audits with survey tool. Fields included the admitting specialty type, details of the antimicrobial prescription, indication for each prescription, documented allergies and microbiology results. Key areas of interest for benchmarking were adequate documentation of indication, compliance with prescribing guidelines (including antimicrobial choice, dose, route and duration if prol…	~	Partially described; IC-IQC is a tool used in ICP audits, including staff observations, audits, feedback, complaints, and root cause analysis & Sequence of care monitoring requires the observer to compare the infection control expectation with performance, records, data, and offers an opportunity to provide feedback. Sometimes, it was difficult to understand what was monitored as documentation wa…	~	Partially described; To prioritize what topics for AF were deemed most relevant, “top-down” content from national AB stewardship guideline, infection control audits of the national healthcare inspectorate and key publications on AMR were translated into 27 AMR quality-indicators. & Table 3 shows five quality-indicators that were rated as being most relevant. They were discussed in the research te…	+	Described; real-time data regarding HH opportunities and actions is automatically and continuously recorded using an automatic monitoring system (AMS; proximity to bed/dispenser)	~	Not clearly described; Many programs used a preauthorization process for antimicrobials whereby a prescriber paged a member of the ASP to acquire approval for use of a specific agent. & interviewees explained that ASPs require real-time, automated, and useful data and surveillance tools.
18	AF theory & framework	WHAT	Input & output	Main “output”	Feedback on processes of care	~	Not clearly described what feedback is provided (which indicators); part of the study is to explore this	+	Described; Feedback was provided in terms of the HHCI and outpatient areas/special units in hand hygiene events per patient-visit or per patient- hour.	+	Described; HH compliance rate measured as the number of compliantevents out of the total number of total HH opportunities.	+	Described; An efficient DSS user interface should present all the information relevant to clinicians neatly, combining different resources of patient-related information (i.e. demographic, pathology and microbiology data).Since some data might be missing or not available, it is also desired to enable clinicians to manually input data or comments for further consideration. In addition, infections …	+	Described; The presentation’s interactive nature was also intended to shift attention to the details of the task: it showed the physician the specific decision path he or she took, highlighted correct and incorrect decisions (a step towards correct-solution information) and provided correct solution information (one of the most effective cues according to the meta-analytic findings sizes reported…	~	Partially described; Collected data were entered into an online SurveyMonkey data entry portal and both the individual and de-identified, combined data were returned to the submitting hospital in graphical and spreadsheet form using Excel (Microsoft). & To assist with this process, graphical representation of key performance indicators from the APS were provided as an effective feedback system, s…	~	Partially described (mainly feedback on structural indicators); Focus on knowledge provides evidence of success or failure of education. & Focus on local education and regular local updates may clarify ambiguity.	+	Described; participants expressed their need to have insight in process indicators, such as the quantity and quality of their diagnostics and AB treatment.	+	Described; focus on hand wash and hand antisepsis actions, measuring their duration as a proxy to HH compliance (proximitiy to strategic locattions and timestamps). & this information is presented to the HCWs using a gamification solution that provides feedback information in real-time. & During the shift, the application continuously presents information regarding the number of opportunities, ho…	-	Not described (MO)
19	AF theory & framework	WHAT	Input & output	Main “output”	Feedback on patient outcomes	-	Not described	-	Not described	-	Not described; Although HH is associated with reductions in hospital-acquired infections, we did not measure the effect of this electronic HH monitoring system on infection rates.	-	Not described	-	Not described	-	Not described	-	Not described	+	Described; Participants would like insight in outcomes relevant to their patients: “Whether you used an AB that allows patients to go home sooner.” & participants were interested in resistance patterns for specific sub-groups to tailor their (empirical) AB treatment to individual patients.	-	Not described	-	Not described
20	AF theory & framework	WHAT	Input & output	Main “output” (promts/reminders as feedback?)	Feedback other	-	Not described; no contextual information about correct HH performance	-	Not described; no contextual information about correct HH performance	-	Not described; no contextual information about correct HH performance	-	Not described	-	Not described	-	Not described	+	Described (incl. substantiation why these were chosen); audits/feedback on structure indicators, e.g. training (Electronic training records were reported monthly to managers and the executive team), knowledge (list of common IC questions), education (IC link personnel system with local education and basic skills/knowledge), promotion/awarness/information, facilities (maintenance and condition of …	-	Not described	-	Not described; no contextual information about correct HH performance	~	Partially described; Many programs used a preauthorization process for antimicrobials whereby a prescriber paged a member of the ASP to acquire approval for use of a specific agent.
21	AF theory & framework	WHAT	Materials & procedures	Materials	Describe any physical or informational materials used in the intervention, including those provided to participants or used in intervention delivery or in training of intervention providers. Incl. interactive A&F components.	+	Described; EMS: three main components: protected zones installed to define individual patient environments, alcohol gel dispensers, and small wearable electronic monitors. Real time of entering and leaving protected areaas and the real time of hand-cleansing actions is recorded, and can be donwloaded to a pc to generate feedback reports. & for pilot test: Participants received a brief introductio…	+	Described; GMS with ABHR and soap dispensers that generate inaudible electronic signals each time a lever is pushed, ceiling-mounted hub/modem in the corridor, which transmit event counts along with the locations of the dispensers to a centrally located server. The server automatically generates reports and sends them via e-mail to recipients on a contact list provided by the hospital. & During r…	+	Described; System components consisted of wireless radiofrequency communication-enabled badges for employed health care workers and staff, monitoring beacons installed on patient beds and stretchers, and metered hand sanitizer dispensers with monitoring beacons. The system used the existing hospital wireless infrastructure that was supplemented through the installation of wireless data collection…	+	Described; EPIC IMPOC is a DSS designed to record a complete set of vital signs at the patients bedside on handheld computing devices while providing instant bedside decision-making assistance to clinical staff. It also pulls in data from the hospital patient administration system, laboratory results and other clinical information stored electronically. It can be used anywhere in the hospital by …	+	Described; which consisted of a one-on-one feedback session reviewing each ASB case. For each case, an interactive hyperlinked PowerPoint presentation was used as an explanatory device during the feedback meeting and given to participants to keep. & To accomplish our goal, we opted for an interactive, computer-based presentation of feedback. & Finally, because Ivers2 showed that providing both ve…	+	Described; Pilot 1: A toolkit was distributed to all participants, including instructions on the use of the tool and three worked training scenarios, to assist in the assessment of appropriateness of the prescription, followed by a webinar to explain how to use the tool and to answer any questions. & Pilot 2: A revised toolkit including new instructions and a set of 13 training scenarios was sent…	+	Described; IC-CQI tool, consisting of training (report on electronic training records for managers/executive team), knowledge (list of common IC questions with answer sheets for auditors), local education (IC link personnel system to provide local induction and refresh basic skills and knowledge in the workplace), promotion and awareness (with posters, screen savers, audible reminders, IC notice …	+	Desrbied; Questionnaire & Three prototypes (prototype based on focus group 1, an interactive open-source software app for infection management and antimicrobial stewardship: Rapid Analysis of Diagnostic and Antimicrobial Patterns in R (RadaR), developed to support AMR-experts in analyzing AMRdata, and an existing tool to measure the quality of infection control and antimicrobial use: the Infectio…	+	Described; Estimote® beacons with bluteooth signals that Android applications, installed on mobile devices, receive and interpret in order to trigger some task, depending on the source beacon (like displaying a notification) & A Software Development Kit (to easily create applications) and a Demo app (to perform some tests like estimating proximity) are included in the product. Estimote® beacons w…	+	Described; interviewees explained that ASPs require real-time, automated, and useful data and surveillance tools. & & Other specific strategies were described that facilitated the success of the ASP, including education supported by evidencebased recommendations, integration of real-time data in the hospital computer systems, and guideline implementation.
22	AF theory & framework	WHAT	Materials & procedures	Procedures	Describe each of the procedures, activities, and/or processes used in the intervention, including any enabling or support activities	+	Described; for pilot test: Participants received a brief introduction to the project and attended a demonstration of the device.	+	Described; During rollout phase: Training sessions were held for managers, department heads, and supervisors to explain how the GMS worked and how to read and interpret the feedback reports. The IP manager periodically held informal conversations with unit managers about the reports, encouraging them to share the data with their staff.	+	Described; Badges were assigned to individual employees and distribute dby the facility human resources department. Initial education and training was provided by the vendor. Unit, department, and facility leadership provided ongoing education, training, and encouragement based on compliance reports and observed need. Training on system use was incorporated in to new hire orientation and employee…	~	Partially described (only use, not training etc.); EPIC IMPOC is a DSS designed to record a complete set of vital signs at the patients bedside on handheld computing devices while providing instant bedside decision-making assistance to clinical staff. It also pulls in data from the hospital patient administration system, laboratory results and other clinical information stored electronically.	+	Described; To accomplish our goal, we opted for an interactive, computer-based presentation of feedback, which FIT predicts would be less likely to shift attention away from the task than simple verbal presentation. The presentation’s interactive nature was also intended to shift attention to the details of the task: it showed the physician the specific decision path he or she took, highlighted c…	+	Described; Pilot 1: In November 2011, coinciding with Antimicrobial Awareness Days throughout Australia, North America and Europe,22,23 a pilot APS was conducted to assess the usability and generalizability of the tool, ensuring that it could be used by a range of end users to achieve their specified goals with efficiency and satisfaction. Recruitment of hospitals focused on diversity, ranging fr…	+	Described; Basic infection control training including HH is mandatory in the first month at work, with online updating every 2 years. Electronic training records were reported monthly to managers and the executive team. & A list of common infection control questions was developed to assess the knowledge of HCWs and identify education requirements. Each ward or department were required to ask a re…	+	Described; A pilot-test was held with two AMR-experts and a urologist to ensure comprehension and clarity of the questions. All attendees of a regular weekly educational session (n = 7, ± 50% of department) filled in the questionnaire after a short presentation about the research. & Results of focus group 1 were translated into a lo-fi prototype together with a creative company specialized in dev…	+	Described; HCWs interact with the application only to mark the start and end of a shift. To start it, a HCW picks a smartphone in the hospital and selects his/her name (or a colour) in the application. & second set-up: Due to the fact that in this version of the instantiation there was no mobile phones usage, HCWs had to indicate the moments when they started and ended the shift using a different…	+	Described; Various AF strategies in various organizations (prior authorization strategy, audit and feedback strategy and both prior and AF strategies) & Many programs used a preauthorization process for antimicrobials whereby a prescriber paged a member of the ASP to acquire approval for use of a specific agent. & When relaying stewardship program recommendations, the importance of communicating …
23	AF theory & framework	WHAT	Feedback	Feedback level individualization	Feedback on individual provider performance (incl. option to customize level)	+	Preferences both for individual data and unit data	+	Described; no individual data	+	Described; data available on individual, role, department/unit and shift level (customizable)	-	NA; feedback in the form of decision support at POC	+	Described; For each clinician, the team identified a subset of cases that would teach the guideline principles clearly, keeping the ratio of erroneously to correctly managed cases to approximately 1:2. & The presentation’s interactive nature was also intended to shift attention to the details of the task: it showed the physician the specific decision path he or she took, highlighted correct and i…	~	Not clearly described; Collected data were entered into an online SurveyMonkey data entry portal and both the individual and de-identified, combined data were returned to the submitting hospital in graphical and spreadsheet form using Excel (Microsoft).	-	Not described (MO)	+	Described; Quality management: participants required an overview to quickly see what does (not) go well and improvement suggestions. The task force, AMR-experts and other interested HCW should be able to dive into the data in-depth (e.g. filtering and zooming in on subgroups/-topics). Both trends over time and benchmarks with other regional hospitals were required. & Education: additional needs f…	+	Described; feedback to auditee: during the shift, the application continuously presents information regarding the number of opportunities, how many of them were compliant and the last position where HCW’s presence was detected. & Second round; An e-mail functionality allowed HCWs to receive, after the end of their shift, a simple e-mail that provided feedback regarding their HH compliance rate an…	+	Described; Many programs used a preauthorization process for antimicrobials whereby a prescriber paged a member of the ASP to acquire approval for use of a specific agent.
24	AF theory & framework	WHAT	Feedback	Feedback level individualization	Feedback on group performance (incl. option to customize level)	+	Preferences both for individual data and unit data	+	Described; group-level data + substantiation: The monitoring system used in this study provided only group feedback (for example, by unit, dispenser, day). We purposely selected this system for trial because our goal was to create a culture without pointing out individuals in which a team environment was created and the entire unit or work group “owned” responsibility for hand hygiene.	+	Described; data available on individual, role, department/unit and shift level (customizable)	-	NA; feedback in the form of decision support at POC	+	NA; Velocity Not applicable—feedback was given for each individual case, so attainment scores could not be computed & Attainment level Not directly applicable—feedback was given for each individual case, so attainment scores could not be computed	~	Not clearly described; Collected data were entered into an online SurveyMonkey data entry portal and both the individual and de-identified, combined data were returned to the submitting hospital in graphical and spreadsheet form using Excel (Microsoft).	-	Not described (MO)	+	Described; Quality management: participants required an overview to quickly see what does (not) go well and improvement suggestions. The task force, AMR-experts and other interested HCW should be able to dive into the data in-depth (e.g. filtering and zooming in on subgroups/-topics). Both trends over time and benchmarks with other regional hospitals were required. & Education: additional needs f…	+	Described; Regarding the gamification solution, a dashboard screen, where HCWs’ HH compliance information was displayed during the shift, was developed, providing realtime feedback to nurses via a monitor placed in the nurses’ room.& Second round; An e-mail functionality allowed HCWs to receive, after the end of their shift, a simple e-mail that provided feedback regarding their HH compliance rat…	-	Not described (MO)
25	AF theory & framework	WHAT	Feedback	Feedback level specificity	Feedback on individual patient cases (incl. option to customize specificity)	-	Not described (MO)	+	Described; group-level data and customizable reports were available by unit/dispenser and by date/hour.	+	Described; accumulated data were transferred and stored on a vendor-provided server separate from hospital records.	-	NA; feedback in the form of decision support at POC	+	Described; For each clinician, the team identified a subset of cases that would teach the guideline principles clearly, keeping the ratio of erroneously to correctly managed cases to approximately 1:2. & The presentation’s interactive nature was also intended to shift attention to the details of the task: it showed the physician the specific decision path he or she took, highlighted correct and i…	~	Not clearly described; Collected data were entered into an online SurveyMonkey data entry portal and both the individual and de-identified, combined data were returned to the submitting hospital in graphical and spreadsheet form using Excel (Microsoft).	-	Not described (MO)	+	Described; Quality management: participants required an overview to quickly see what does (not) go well and improvement suggestions. The task force, AMR-experts and other interested HCW should be able to dive into the data in-depth (e.g. filtering and zooming in on subgroups/-topics). Both trends over time and benchmarks with other regional hospitals were required. & Education: additional needs f…	+	Described; feedback to auditee: during the shift, the application continuously presents information regarding the number of opportunities, how many of them were compliant and the last position where HCW’s presence was detected. & Second round; An e-mail functionality allowed HCWs to receive, after the end of their shift, a simple e-mail that provided feedback regarding their HH compliance rate an…	+	Described; Many programs used a preauthorization process for antimicrobials whereby a prescriber paged a member of the ASP to acquire approval for use of a specific agent.
26	AF theory & framework	WHAT	Feedback	Feedback level specificity	Feedback on aggregated patient cases (incl. option to customize specificity)	-	Not described (MO)	+	Described; group-level data and customizable reports were available by unit/dispenser and by date/hour.	+	Described; accumulated data were transferred and stored on a vendor-provided server separate from hospital records.,	-	NA; feedback in the form of decision support at POC	+	NA; Velocity Not applicable—feedback was given for each individual case, so attainment scores could not be computed & Attainment level Not directly applicable—feedback was given for each individual case, so attainment scores could not be computed	~	Not clearly described; Collected data were entered into an online SurveyMonkey data entry portal and both the individual and de-identified, combined data were returned to the submitting hospital in graphical and spreadsheet form using Excel (Microsoft).	-	Not described (MO)	+	Described; Quality management: participants required an overview to quickly see what does (not) go well and improvement suggestions. The task force, AMR-experts and other interested HCW should be able to dive into the data in-depth (e.g. filtering and zooming in on subgroups/-topics). Both trends over time and benchmarks with other regional hospitals were required. & Education: additional needs f…	+	Described; a dashboard screen, where HCWs’ HH compliance information was displayed during the shift, was developed, providing realtime feedback to nurses via a monitor placed in the nurses’ room. & Second round; An e-mail functionality allowed HCWs to receive, after the end of their shift, a simple e-mail that provided feedback regarding their HH compliance rate and a link to a web application fo…	+	Described; Once a sophisticated system is integrated into the clinical setting, many interviewees described the use and appeal of using aggregated data as a teaching and decision-making tool and that it gives “credibility in terms of trying to influence provider practice.”
27	AF theory & framework	WHAT	Comparison	Comparison	Baseline peformance known and benchmark/comparison	+	Yes; compared to peers (individual and group)	+	No; managers (and thus HCW) received reports for their unit without comparison to other units or to the hospital as a whole. Senior administrators received reports for the hospital and for every unit for which they were responsible (thus opportunity for comparison).	-	Not described (MO); comparison over time, but not clearly described if peer comparisons are possible	~	Partially described; The temporal evolution of such biochemical markers is shown in Pathology (see Figure 3) as time-series where coloured background indicates the normal reference range.	+	No; Normative information Not used—focus was on the individual’s decision-making process & Norms Not used—focus was on the individual’s decision-making process	+	Described; Key areas of interest for benchmarking were adequate documentation of indication, compliance with prescribing guidelines (including antimicrobial choice, dose, route and duration if prolonged) and whether surgical prophylaxiswas continued for.24 h.	-	Not described (MO)	+	Described; These insights would have to be benchmarked against some standard, such as local policies, guidelines or comparisons to other hospitals. & Both trends over time and benchmarks with other regional hospitals were required.	+	Described; This solution presents a bar chart composed by several bars (corresponding to the number of HCWs working per shift) indicating HH compliance performance value (the “shift score”). HCWs’ real names were not presented in the dashboard in order to protect their privacy. Therefore, a HCW will only be able to know which sensor he/she was using, but will not know which sensors (e.g. the avat…	-	Not described (MO)
28	AF theory & framework	WHAT	Goal setting and action planning	Goal setting (goal set)	The target performance (goal) is provided	-	Not clearly described if goal is provided in the intervention (MO). Goal linked to literature; given a current HH compliance rate of below 40%, it is anticipated that nurses will have to double their HH activity. & Next steps: the next step in the EMS intervention implementation needs to consist of identifying behavior-change techniques that target these specific determinants (e.g. graded goal se…	+	Described, but not substantiated; goal line, which was set at 10% above the baseline compliance for that unit.	-	Not clearly described if goal is provided in the intervention (MO).	-	NA; feedback in the form of decision support at POC	-	Described; Goal setting Not used—feedback given for individual cases of low frequency for an individual physician, with focus on learning and individual decision-making process rather than performance goals.	-	Not described (MO)	-	Not described (MO)	+	Described; Therefore, participants wanted to extensively discuss goals tomake them realistic and relevant for their patients and for limiting AMR.	-	Not clearly described if goal is provided in the intervention (MO).	-	Not described (MO)
29	AF theory & framework	WHAT	Goal setting and action planning	Goal setting (aligned with individual/organization)	Goals set for the target behaviour are aligned with personal and organizational priorities	+	Described. Goal linked to literature; given a current HH compliance rate of below 40%, it is anticipated that nurses will have to double their HH activity, potentially causing a cognitive overload or even physical tiredness. The administrators seemed to be well aware of this risk, claiming that some of the HH performance measures cause frustration or a negative emotional response in staff.	-	Not described (MO); goal not substantiated	+	Described; Our observation of a sustained rate between 85% and 90% with continued coaching for compliance and leadership commitment suggests that these rates may represent the current stable rates given the limitations of the technology and workflows. Setting higher goals without fully understanding the system constraints (ie, how the system defines HH opportunity) could pressure staff to use wor…	-	NA; feedback in the form of decision support at POC	-	Described; Goal setting Not used—feedback given for individual cases of low frequency for an individual physician, with focus on learning and individual decision-making process rather than performance goals.	-	Not described (MO)	-	Not described (MO)	+	Described; Therefore, participants wanted to extensively discuss goals tomake them realistic and relevant for their patients and for limiting AMR.	-	Not described (MO); goal not substantiated	-	Not described (MO)
30	AF theory & framework	WHAT	Goal setting and action planning	Goal setting (supported by environment)	Goals set for the target behaviour are supported by environment	-	Not described (MO)	-	Not described (MO); goal not substantiated	+	Described; Our observation of a sustained rate between 85% and 90% with continued coaching for compliance and leadership commitment suggests that these rates may represent the current stable rates given the limitations of the technology and workflows. Setting higher goals without fully understanding the system constraints (ie, how the system defines HH opportunity) could pressure staff to use wor…	-	NA; feedback in the form of decision support at POC	-	Described; Goal setting Not used—feedback given for individual cases of low frequency for an individual physician, with focus on learning and individual decision-making process rather than performance goals.	-	Not described (MO)	-	Not described (MO)	-	Not described (MO)	-	Not described (MO)	-	Not described (MO)
31	AF theory & framework	WHAT	Goal setting and action planning	Goal setting (SMART)	Goals for target behaviour are specific, measurable, achievable, relevant, time-bound	-	Not described (MO)	-	Not described (MO); goal not substantiated	-	Not described (MO)	-	NA; feedback in the form of decision support at POC	-	Described; Goal setting Not used—feedback given for individual cases of low frequency for an individual physician, with focus on learning and individual decision-making process rather than performance goals.	-	Not described (MO)	-	Not described (MO)	+	Described; Therefore, participants wanted to extensively discuss goals tomake them realistic and relevant for their patients and for limiting AMR.	-	Not described (MO)	-	Not described (MO)
32	AF theory & framework	WHAT	Goal setting and action planning	Action planning	A clear action plan/scoping strategy is provided when discrepancies are evident	~	Not clearly described if actions are provided in the intervention (MO). Next steps: specific information on how to increase HH, various techniques for increasing HH (prompts, triggers, cues), and suggestions on how to change the behavior will be provided.	-	Described; action planning not part of feedback	-	Not described (MO)	-	NA; feedback in the form of decision support at POC	+	Described; The feedback algorithm served as a sort of explicit target and decision-making tool from which participants could make an actionable plan.	-	Not described (MO)	~	Partially described (link between audit & action planning not fully clear); Staff identified local issues requiring improvement and agreed on expectations and actions. These were included in the daily handover, local education, knowledge assessment, and the progress audited. Once improvement was demonstrated, monitoring could stop and switch to other issues of concern.	~	Partially described; Quality management: participants required an overview to quickly see what does (not) go well and improvement suggestions. & To come to substantiated improvement strategies that fit AF data and HCW working routines, and that contribute to improved individual patient care and limiting AMR, participants required help fromdata-, quality-, and AMR-experts.	-	Not described (MO)	+	Described; Many programs used a preauthorization process for antimicrobials whereby a prescriber paged a member of the ASP to acquire approval for use of a specific agent.
33	AF theory & framework	WHAT	Data validity	Data validity	Data are valid and variability of data is displayed in order to indicate the error or uncertainty	+	Preferences described; The main concern staff expressed was related to the availability and confidentiality of the data collected (what data would be collected such as frequencies, time intervals, individual or group findings). & Additional questions asked about quality/validity of EMS in certain cases	+	Described; Reports did not provide contextual information (correct HH). HHCI enables fair HH comparison, but more cumbersome to report and less intuitive to HCP. & GMS HH rates were lower than previously reported at the facility, leading to considerable consternation among staff and managers and resulting in lack of confidence (questioning accuracy) in the new system.	+	Described; implementation challenges: Capture of hand hygiene events, Role classification in reports & Mechanism established for collecting and addressing staff concerns throughout implementation.	~	Partially described; The system improves homogeneous collection of vital signs. Such improvement comes from the introduction of a form in the description of the case to input missing symptoms easily. The form is filled automatically for those symptoms available in external databases (e.g. electronic health records). & The system is capable of mimicking clinicians prescription practices in the int…	+	Described; Based on research assistants’ reports of recipients’ reactions, the PowerPoint presentation received positive reactions, as it organised the guidelines for ASB and CAUTI classification and treatment in a simple, understandable way without loss of information fidelity. & in additional aritcle: This algorithm has been reviewed and modified in accordance with the comments of 8 of 11 exper…	+	Described; Inter-rater reliability and validity were determined through trials at the Royal Melbourne Hospital, Victoria, by auditors from different health profession backgrounds and with differing levels of experience in AMS. Charts were assessed and compared with those of ‘experts’, consisting of the research group that designed the tool. & From the initial assessment at the Royal Melbourne Hos…	+	Described; Intermittent validation was then undertaken of IC-CQI results including hand hygiene product availability, isolation practices, appropriateness of use of personal protective equipment (PPE), and compliance with standards of invasive devices insertion and management throughout the implementation period. & Validation of the scores obtained were undertaken by the infection control team, a…	+	Described; Participants did not want responsibility for collecting, analyzing and interpreting data, due to time constraints, insufficient data management skills and AMR knowledge.	+	Described; Results showed that, regardless of Sensefinity®’s intervention on the equipment, the system was still very unstable and sending far more messages than those expected. Sensefinity® assumed this instability as a technological limitation the research team needed to comply with. & It is also important to mention that there is a strong need to test and improve indoor location technologies, …	+	Described; The recommendations to change a drug or to not use a drug, for the most part, are pretty well accepted because I think the pharmacists and the fellows do a good job of explaining why it is that they’re making that recommendation.” & Interviewees suggested that many of the challenges faced among specific specialties were a result of inconclusive evidence surrounding particular cases and…
34	AF theory & framework	WHAT	Presentation strategies	Presentation strategies (multi-modal)	Multi-modal presentations (incl. option to customize)	-	Not described (MO)	+	Described; HH reports were delivered via e-mail directly to managers and administrators, presenting the most recent six months of unit-level data by month in graphical (histogram and run chart, including baseline and 10% higher goal line) and tabular formats. & Managers and administrators also had continuous online access to a website where they could create customized reports of hand hygiene eve…	~	Partially described (MO, no substantiation of choices); These reports displayed data configured in various ways depending on the need of the end user.	~	Partially described (MO, no substantiation of choices, but customization possible); The temporal evolution of such biochemical markers is shown in Pathology (see Figure 3) as time-series where coloured background indicates the normal reference range. Additionally, it is possible to hide/show time-series to improve visualization. & The system facilitates data visualization at POC and simplifies co…	+	Described; Research staff contacted the clinical providers involved to deliver the feedback intervention face to face, which consisted of a one-on-one feedback session reviewing each ASB case. For each case, an interactive hyperlinked PowerPoint presentation was used as an explanatory device during the feedback meeting and given to participants to keep. & To accomplish our goal, we opted for an i…	~	Partially described; To assist with this process, graphical representation of key performance indicators from the APS were provided as an effective feedback system, suitable for visual presentations for executives or clinical and education meetings.	-	Not described (MO)	+	Described; Participants appreciated a clear and structured overview, with easily interpretable graphs and an easy-to-use navigation structure (e.g. using workbook tabs per topic) & Participants preferred graphs over numbers, especially for scores that were too complicated to be represented with a single score. Furthermore, there must be coherence between visuals and scores (e.g. use green for pos…	+	Described; This solution presents a bar chart composed by several bars (corresponding to the number of HCWs working per shift) indicating HH compliance performance value (the “shift score”). Each bar was illustrated with similar avatars, just to provide an element of entertainment. & The avatars were changed to differ between each other in the cap colour, which corresponded to the name of the sen…	-	Not described (MO)
35	AF theory & framework	WHAT	Presentation strategies	Presentation strategies (user-guided experience)	Personalized presentations and user-guided experience (incl. option to customize)	-	Not described (MO)	~	Partially described; Managers and administrators also had continuous online access to a website where they could create customized reports of hand hygiene events by time or dispenser location.	~	Partially described (MO, no substantiation of choices); These reports displayed data configured in various ways depending on the need of the end user. Type of information (e.g. compliance data or system status) tailored to recipient (e.g. adminstrator or facilities personnel).	+	Described; A single case is formed by several components, mostly regarding the type and source of the data, and has been divided in different sections (tabs in Figure 3) for visualization purposes. & The system facilitates data visualization at POC and simplifies comparison with previous similar cases and outcomes. In addition, biochemical markers evolution, susceptibility tests and history revie…	+	Described; Research staff contacted the clinical providers involved to deliver the feedback intervention face to face, which consisted of a one-on-one feedback session reviewing each ASB case. For each case, an interactive hyperlinked PowerPoint presentation was used as an explanatory device during the feedback meeting and given to participants to keep. & To accomplish our goal, we opted for an i…	-	Not described (MO)	-	Not described (MO)	+	Described; Participants appreciated a clear and structured overview, with easily interpretable graphs and an easy-to-use navigation structure (e.g. using workbook tabs per topic) & Participants preferred graphs over numbers, especially for scores that were too complicated to be represented with a single score. Furthermore, there must be coherence between visuals and scores (e.g. use green for pos…	+	Described; This solution presents a bar chart composed by several bars (corresponding to the number of HCWs working per shift) indicating HH compliance performance value (the “shift score”). Each bar was illustrated with similar avatars, just to provide an element of entertainment. & Second round; An e-mail functionality allowed HCWs to receive, after the end of their shift, a simple e-mail that …	-	Not described (MO)
36	AF theory & framework	WHEN	Delivery timing	Delivery timing	If individual change data over time is provided; when presented multiple times; when presented at the time of decision making	+	Preferences described; prompts at point of care, reminders at point of care, and retrospective performance reports (timing not described)	+	Described; Feedback was provided monthly to managers and administrators via e-mail.	+	Described; visual and auditory signals at point of care, real-time perforamnce dashboard interface for department directors, and retrospective performance summary reports (within 24 hours) for unit and department directors	+	Described; at POC	+	Described; FI frequency Delivered for a 1-year period at variable frequency on selected cases that illustrated teaching points.	-	Not described (MO)	-	Not described (MO)	+	Described; (half) yearly meetings dedicated to AMR aiming to evaluate status quo, discuss improvement strategies and strive for innovation. More frequent meetings were not deemed relevant, since resistance patterns and working routines (incl. individual behaviors) do not change fast, nor feasible, because of time-constraints. & In ongoing educational meetings of residents (e.g. monthly) aiming to…	+	Described; feedback during the shift (on mobile application and dashboard) and after shift (e-mail and a link to a web application)	-	Not described (MO)
37	AF theory & framework	WHY	Rationale for using A&F	Rationale for using A&F	Describe known or supposed mechanism of action of the active component/s of the intervention	+	Described; the delivery of educational interventions and ongoing monitoring may be prohibitively expensive and time-consuming. Under such constraints, an uncomplicated electronic device, reminding staff to wash their hands, may facilitate compliance.	+	Described; The JC, CDC andWHO have called for facilities to monitor HH compliance and provide the information back to frontline staff so that they can improve their performance. This combination of audit and feedback has been shown to improve compliance.	+	Described; Guidelines from the WHO, CDC and JC emphasize the importance of measuring adherence to handhygiene (HH) practice in making and demonstrating improvements. In addition, using these measurements to provide feedback to healthcare professionals can help educate and encourage change in practice.	+	Described; Critical care, infection management and antimicrobial stewardship is predominantly multidisciplinary with involvement of infection specialists being crucial. In practice, antimicrobial prescribing frequently occurs out of hours, and when advice is dispensed by infection specialists, uptake can be variable. Current patient management systems rarely integrate DSSs to assist with this, or…	+	Described; A&F is an appealing intervention because of its seemingly straightforward approach to behaviour change: by receiving current information about their performance (‘knowledge of results’), providers are more motivated to improve. A&F has been used to improve a wide range of behaviours in clinical practice across many settings, making it highly flexible. Further, A&F is often the first st…	+	Described; All hospitals are now required to audit antimicrobial prescribing; consequently there is a need to determine the most appropriate tools for auditing, with an opportunity to provide comparative analysis between hospital types while collecting national data. & This creates a challenging situation, as existing tools are designed for expert users, whereas in the Australian context there is…	+	Described; There was evidence that the current system lacked credibility and had little effect on improving reported compliance. & The organization was often blind to infection control issues until a significant problem emerged. & Infection control performance data provides assurance of compliance with national standards. & Related audits including cleaning and environmental monitoring were not c…	+	Described; the (big) data are already available, yet not smartly combined, translated and communicated to persuade HCW to improve their behavior and context. This principle is not new. Audit and feedback (AF) has been widely used in healthcare. & The second step was to determine why HCW would want to use audit and feedback and what (kind of)AFthey need for it to be relevant and meaningful. & Resp…	+	Described; Hospitals need to come up with innovative ways of monitoring HCWs’ HH performance and provide them with proper feedback. Automated monitoring systems can help providing this timely and personalized feedback. Based on the evidence that automated monitoring systems are capable of improving HH compliance, we can augment their capabilities by using the potential of games to leverage HCWs m…	+	Described; Once a sophisticated system is integrated into the clinical setting, many interviewees described the use and appeal of using aggregated data as a teaching and decision-making tool and that it gives “credibility in terms of trying to influence provider practice.”
38	AF theory & framework	HOW MUCH	Timeliness (frequency and continuous cycle)	Presentation strategies (user-guided experience)	Describe the number of times the intervention was delivered and over what period of time including the number of sessions, their schedule, and their duration, intensity, or dose.	+	Preferences described; prompts/reminders: only one reminder signal or up to two reminder signals or reminded every 15 s until a response is received & Retrospective reports: weekly/monthly/quarterly reports & Weekly individual performance data reports	+	Described; feedback was provided monthly to managers and administrators via e-mail during the intervention period from October 2012 through March 2013. & continuous access to online website for customized reports & periodical informal conversations between IP manager and unit managers.	+	Described; realtime visual and auditory signals at point of care & real-time performance dashboard interface for department directors & Preconfigured reports could be requested and pushed to users via e-mail for individual, role, unit, and department performance on a daily, weekly, or monthly basis	+	Described; DSS available at POC (timeliness up to user)	+	Described; FI frequency Delivered for a 1-year period at variable frequency on selected cases that illustrated teaching points.	+	Described; after pilots, the majority of auditors were prepared to perform the survey every 6–12 months	+	Described; the results would be used to provide a monthly score of infection control performance	+	Described; (half) yearly meetings dedicated to AMR aiming to evaluate status quo, discuss improvement strategies and strive for innovation. More frequent meetings were not deemed relevant, since resistance patterns and working routines (incl. individual behaviors) do not change fast, nor feasible, because of time-constraints. & In ongoing educational meetings of residents (e.g. monthly) aiming to…	~	Not clearly described; early development phase with lab and field tests.	+	Described; Many programs used a preauthorization process for antimicrobials whereby a prescriber paged a member of the ASP to acquire approval for use of a specific agent. & Another pharmacist commented on the lack of their system’s capability for detecting stewardship issues in a timely fashion
39	AF theory & framework	HOW MUCH	Reminders	Presentation strategies (user-guided experience)	Describe reminders and if the reminder messages are presented in real time/point of care	+	Preferences described; prompts/reminders: only one reminder signal or up to two reminder signals or reminded every 15 s until a response is received & Retrospective reports: weekly/monthly/quarterly reports & Weekly individual performance data reports	+	Described; periodical informal conversations between IP manager and unit managers, reminding them to share the data with their staff.	-	Not described (MO); not clear if there were reminders at point of care	-	NA; feedback in the form of decision support at POC	-	NA	-	NA	-	Not described (MO)	+	Described; participants required timely advice to optimize diagnostic and AB treatments for individual patients (i.e. personalized medicine) and warnings to proactively change empirical treatment.	-	Not described (MO); not clear if there were reminders at point of care. After shift e-mail report and link as a reminder to check compliance and social comparison.	-	Not described (MO)
40	AF theory & framework	WHERE	Locations	Locations	Describe the type(s) of location(s) where the intervention occurred, including any necessary infrastructure or relevant features.	+	Environmental (incl. infrastructure) barriers and faciliators explored.	~	Partially described; GMS infrastructure described, but no exploration of environmental barriers/facilitators	+	Environmental (incl. infrastructure) barriers and faciliators explored.	~	Partially described; SDD infrastructure described, but no exploration of environmental barriers/facilitators	~	Partially described; locations and users described, but no exploration of environmental barriers/facilitators	+	Described; it was developed for consistent data interpretation across all hospital settings (metropolitan, regional, rural, private)	-	Environmental (incl. infrastructure) barriers and faciliators explored.	+	Described; The study was performed in a Dutch regional general hospital (687 beds). End-users (i.e. urologists, residents and co-assistants) from a high-risk AMRdepartment (urology) were included.	+	Environmental (incl. infrastructure) barriers and faciliators explored.	~	Partially described; Infectious diseases physicians and pharmacists who are members of ASPs in UHC Clinical Research Manager member hospitals
41	AF theory & framework	HOW	Technology and human involvement	Modes of feedback delivery	Face to face feedback and/or technology used	+	Preferences described; Nurses reported being in favor of meeting with a mentor on a one-to-one basis to discuss goals and targets and to identify priorities and analyze performance data to support improvement & Next steps: individual performance data reports and additional individual meetings to discuss specific information on how to increase HH, various techniques for increasing HH (prompts, tri…	+	Described; All managers reported having provided the data to their staff, either in staff meetings, via e-mail, or by posting the reports on the unit. However, 7 of 9 staff reported having never or inconsistently received the data. Nurses working the night shift had not received any feedback	~	Partially described (MO); reports to unit/department directors, but not clear if and how feedback is shared/discussed with auditees.	~	Partially described; infection specialists supervised use of the DSS	+	Described; Research staff contacted the clinical providers involved to deliver the feedback intervention face to face, which consisted of a one-on-one feedback session reviewing each ASB case. For each case, an interactive hyperlinked PowerPoint presentation was used as an explanatory device during the feedback meeting and given to participants to keep. & To accomplish our goal, we opted for an i…	~	Partially described; To assist with this process, graphical representation of key performance indicators from the APS were provided as an effective feedback system, suitable for visual presentations for executives or clinical and education meetings.	-	Not described (MO)	+	Described; (half) yearly meetings dedicated to AMR aiming to evaluate status quo, discuss improvement strategies and strive for innovation. More frequent meetings were not deemed relevant, since resistance patterns and working routines (incl. individual behaviors) do not change fast, nor feasible, because of time-constraints. & In ongoing educational meetings of residents (e.g. monthly) aiming to…	+	Described; This solution presents a bar chart composed by several bars (corresponding to the number of HCWs working per shift) indicating HH compliance performance value (the “shift score”). Each bar was illustrated with similar avatars, just to provide an element of entertainment. & Second round; An e-mail functionality allowed HCWs to receive, after the end of their shift, a simple e-mail that …	+	Described; Many programs used a preauthorization process for antimicrobials whereby a prescriber paged a member of the ASP to acquire approval for use of a specific agent. & The importance of a face-to-face style of communication in imparting the stewardship team recommendations when possible was also stressed.
42	AF theory & framework	HOW	Technology and human involvement	Level of human involvement	Detail number and expertise of professionals involved, if any, as well as “type of assistance offered, the timing and frequency of the support, how it is initiated, and the medium by which the assistance is delivered”	~	Not clearly described (MO); discuss results and plans with a "mentor"	+	Described; Periodical informal conversations between IP manager and unit managers. & All managers reported having provided the data to their staff, either in staff meetings, via e-mail, or by posting the reports on the unit.	~	Partially described (MO); reports to unit/department directors, but not clear if and how feedback is shared/discussed with auditees.	+	Described; manual input compared to previous cases results in decision support	+	Described; All participants’ cases involving positive urine cultures were identified via a comprehensive chart review and examined by trained research staff for errors in diagnosis and treatment of ASB cases (defined as deviations from the treatment algorithm). For each clinician, the team identified a subset of cases that would teach the guideline principles clearly, keeping the ratio of erroneo…	+	Described; Many respondents reported that the training scenarios better equipped them to judge the appropriateness of the prescription, although therewere still some complex cases where expert advice to assist in the evaluation of appropriateness was desirable.	+	Described; There was capacity within the infection control department to support the changes in the data collection and reporting, training, communication, and validation of the data collected. & IC-IQC and additional inteventions (e.g. education, observations with feedback) heavily rely on human involvement.	+	Described; (half) yearly meetings dedicated to AMR aiming to evaluate status quo, discuss improvement strategies and strive for innovation. More frequent meetings were not deemed relevant, since resistance patterns and working routines (incl. individual behaviors) do not change fast, nor feasible, because of time-constraints. & In ongoing educational meetings of residents (e.g. monthly) aiming to…	~	Partially described (MO); HCW needed to sign in and off at the start and end of their shift (either in mobile application or dashboard) & Not clear if feedback is discussed with experts or peers (social platform available, but not clear how this was actually used).	+	Described; Many programs used a preauthorization process for antimicrobials whereby a prescriber paged a member of the ASP to acquire approval for use of a specific agent. & Many interviewees also stressed the importance of not being seen as the antibiotic police. & When relaying stewardship program recommendations, the importance of communicating with the clinical team pharmacist was emphasized …
43	AF theory & framework	HOW	Learning opportunities	Reflective learning	Guides personal reflections and involves learning climate	-	Not described (MO)	~	Partially described in results (so not considered beforehand (MO)); Few respondents had discussed obstacles to improvement with their coworkers because the system was new and they were puzzled by the data reports. Few discussed action plans with coworkers because they stated that the reports did not provide data on individual performance, nor contextual information such as whether or not hand hyg…	-	Not described (MO)	~	Partially described; infection specialists supervised use of the DSS	+	Described; For each clinician, the team identified a subset of cases that would teach the guideline principles clearly, keeping the ratio of erroneously to correctly managed cases to approximately 1:2. & & To accomplish our goal, we opted for an interactive, computer-based presentation of feedback, which FIT predicts would be less likely to shift attention away from the task than simple verbal pr…	-	Not described (MO)	-	Not described (MO)	+	Described; Respondents saw clear added value of AF to evaluate and improve the status quo and consequently proactively change current policies and practices. Furthermore, AF can facilitate objective discussions about performance. Lastly, it creates room for discussions on innovations (e.g. phage therapy). & (half) yearly meetings dedicated to AMR aiming to evaluate status quo, discuss improvement…	+	Described; A stats page allows players to generate graphs displaying relevant information about HH compliance rate over a range of days or months (which can be defined by players) or during a shift (in which case the rate is presented by hours). This way, players can analyse their evolution and think of ways to improve their compliance (for example, if they realize they comply less when they rece…	+	Described; When interfacing with health care providers for information regarding the conditions for a request for an antimicrobial agent, 1 pharmacist relayed the importance of asking solution focused questions (eg, What do you think about this new result given what happened a few days ago?) versus open-ended (eg, Why aren’t you doing this correctly?). & Once a sophisticated system is integrated …
44	AF theory & framework	HOW	Learning opportunities	Learning climate (interactive discussions)	Invites interactive discussions	-	Not described (MO)	~	Partially described in results (so not considered beforehand (MO)); Few respondents had discussed obstacles to improvement with their coworkers because the system was new and they were puzzled by the data reports. Few discussed action plans with coworkers because they stated that the reports did not provide data on individual performance, nor contextual information such as whether or not hand hyg…	-	Not described (MO)	+	Described; The system has potential to promote and facilitate communication between nurses, clinicians and infection specialists as shown by the interaction among them during the trial. & It increases and facilitates the interaction between clinicians and patients. Therefore it helps engaging with patients and opens the possibility to educate population on antibiotic misuse and its consequences.	+	Described; For each clinician, the team identified a subset of cases that would teach the guideline principles clearly, keeping the ratio of erroneously to correctly managed cases to approximately 1:2. & & To accomplish our goal, we opted for an interactive, computer-based presentation of feedback, which FIT predicts would be less likely to shift attention away from the task than simple verbal pr…	-	Not described (MO)	+	Partially described; The presence of a visible, credible advisor ensures queries are promptly managed and learning is not delayed. & Observations as part of IC-IQC tool support social learning & Feedback indicated that observing practice was valued by staff as an opportunity to look at practice delivery and the environment. There was also a recognition that staff disliked covert observation and w…	+	Described; AF can facilitate objective discussions about performance. Lastly, it creates room for discussions on innovations (e.g. phage therapy). &participants require an open culture, in which quality of their work can be discussed safely. & (half) yearly meetings dedicated to AMR aiming to evaluate status quo, discuss improvement strategies and strive for innovation. More frequent meetings wer…	-	Not described (MO)	+	Described; “We have a great relationship with the clinicians overall and we are a wellrespected program. We bill ourselves as a teaching service as opposed to a policing body. So people reach out to us with questions all the time and that relationship is collegial. That’s why I think we’re effective.”
45	AF theory & framework	HOW	Learning opportunities	Learning climate	Involves learning climate	-	Not described (MO)	-	Not described (MO)	-	Not described (MO)	-	Not described (MO)	+	Described; Though feedback recipients occasionally tried to justify their original decisions, the feedback session quickly turned to the evidence and a learning opportunity for the recipient.	-	Not described (MO)	+	Partially described; The presence of a visible, credible advisor ensures queries are promptly managed and learning is not delayed. & Observations as part of IC-IQC tool support social learning & Feedback indicated that observing practice was valued by staff as an opportunity to look at practice delivery and the environment. There was also a recognition that staff disliked covert observation and w…	+	Described; participants require an open culture, in which quality of their work can be discussed safely.	-	Not described (MO)	+	Described; Many interviewees also stressed the importance of not being seen as the antibiotics police, but as facilitators. Interviewees stressed that relationship building with providers was very important to avoid the image of an antibiotics police force whose sole aim is to save on costs. Relationships were built from interactions on rounds, while providing education, and from interfacing duri…
46	AF theory & framework	HOW	Feedback framing and incentives	Punitiveness	Tone of feedback (incl. incoporation of emotional message underlining desired behavior)	-	Not described (MO)	~	Partially described in consideration for group AF; Because hand hygiene feedback to individuals from automated systems can be perceived as potentially punitive by HCP, we chose a system that provides quantitative feedback at the unit level rather than by individual. Individuals are not identified by the system.	-	Not described (MO)	-	Not described (MO)	+	Described; Discouraging FI Not used—per FIT recommendations & Praise Not used—per FIT recommendations	-	Not described (MO)	-	Not described (MO)	+	Described; Both positive (how often do we do it right?) and negative insight are relevant.	+	Described; They also believed that the language style used in the application should be more colloquial, because some people would not find adequate to use such system with a familiar language style.	+	Described; The importance of a nonconfrontational style was emphasized. As 1 physician explained, “I have heard the pharmacists and the fellows on the phone talking to the people requesting antibiotics and it’s not a confrontational kind of system for the most part so I think people are, in general, willing to take recommendations and advice. The recommendations to change a drug or to not use a d…
47	AF theory & framework	HOW	Feedback framing and incentives	Attack on self-identity	Tone of feedback (incl. measures to prevent a defensive response)	-	Not described (MO)	~	Partially described in consideration for group AF; Because hand hygiene feedback to individuals from automated systems can be perceived as potentially punitive by HCP, we chose a system that provides quantitative feedback at the unit level rather than by individual. Individuals are not identified by the system.	-	Not described (MO)	-	Not described (MO)	-	Not described (MO)	-	Not described (MO)	~	Partially described; Some managers perceived that reporting low scores was an admission of failure rather than an opportunity for improvement, which was a potential barrier. --> but not clear how this was incorporated in the IC-IQC development/design.	-	Not described (MO)	-	Not described (MO)	+	Described; The importance of a nonconfrontational style was emphasized. As 1 physician explained, “I have heard the pharmacists and the fellows on the phone talking to the people requesting antibiotics and it’s not a confrontational kind of system for the most part so I think people are, in general, willing to take recommendations and advice. The recommendations to change a drug or to not use a d…
48	AF theory & framework	HOW	Feedback framing and incentives	Intrinsic/extrinsic reinforcement and/or incentives	Incentives such as goal-sharing awards, performance reviews, promotions, and raises in salary and less tangible incentives such as increased stature or respect	+	Described; Administrators believed that nurses would display some intrinsic and external motivators to perform HH, such as professional commitment, individual and unit incentives, and personalized goal setting. & Both groups describe the system as supporting nurses with their professional identity. & some participants felt that it would demonstrate their professional accountability, i.e. that the…	-	Not described (MO)	-	Not described (MO)	-	Not described (MO)	+	Described; Discouraging FI Not used—per FIT recommendations & Praise Not used—per FIT recommendations	-	Not described (MO)	-	Not described (MO)	-	Not described (MO)	+	Described; This solution presents a bar chart composed by several bars (corresponding to the number of HCWs working per shift) indicating HH compliance performance value (the “shift score”). Each bar was illustrated with similar avatars, just to provide an element of entertainment. & By using these elements, feedback (provided regarding HH performance), competition (implemented by presenting the …	-	Not described (MO)
49	AF theory & framework	HOW	Feedback framing and incentives	Cognitive influences	If emphasis is on what needs to be achieved (loss framing) as opposed to what was achieved (gain framing)	-	Not described	-	Not described	-	Not described	-	Not described	-	Not described	-	Not described (MO)	-	Not described (MO)	-	Not described (MO)	-	Not described (MO)	+	Described; When interfacing with health care providers for information regarding the conditions for a request for an antimicrobial agent, 1 pharmacist relayed the importance of asking solution focused questions (eg, What do you think about this new result given what happened a few days ago?) versus open-ended (eg, Why aren’t you doing this correctly?).
50	AF theory & framework	HOW	Access	Access	Describe how participants accessed the application, in what setting/context, whether they had to be a member of specific group	-	Not described (MO)	+	Described; All managers reported having provided the data to their staff, either in staff meetings, via e-mail, or by posting the reports on the unit. However, 7 of 9 staff reported having never or inconsistently received the data. Nurses working the night shift had not received any feedback	+	Described; real-time performance dashboard interface for department directors & Preconfigured reports could be requested and pushed to users via e-mail for individual, role, unit, and department performance on a daily, weekly, or monthly basis	+	Described; The client side is a web-based application implemented using HTML, CSS and Javascript which is accessible through the browser. It follows a responsive design approach to render a consistent interface across different devices, from desktop computers to mobile phones and tablets with different screen sizes.	+	Described; Research staff contacted the clinical providers involved to deliver the feedback intervention face to face, which consisted of a one-on-one feedback session reviewing each ASB case. For each case, an interactive hyperlinked PowerPoint presentation was used as an explanatory device during the feedback meeting and given to participants to keep.	+	Described; Comments from the auditors confirmed that the tool was well accepted amongst a diverse range of hospitals and, importantly, the majority of auditors found the tool easy to use.	-	Not described (MO)	+	Described; (half) yearly meetings dedicated to AMR aiming to evaluate status quo, discuss improvement strategies and strive for innovation. More frequent meetings were not deemed relevant, since resistance patterns and working routines (incl. individual behaviors) do not change fast, nor feasible, because of time-constraints. & In ongoing educational meetings of residents (e.g. monthly) aiming to…	+	Described; a dashboard screen, where HCWs’ HH compliance information was displayed during the shift, was developed, providing realtime feedback to nurses via a monitor placed in the nurses’ room & second round: email with interactive webbased dashboard (out of working hours).	-	Not described (MO)
51	AF theory & framework	HOW	Engagement	Attract/maintain attention	If they engage the target’s attention	-	Not described (MO)	-	Not described (MO)	-	Not described (MO)	-	Not described (MO)	+	Described; To accomplish our goal, we opted for an interactive, computer-based presentation of feedback, which FIT predicts would be less likely to shift attention away from the task than simple verbal presentation. & Highlighted decision tree in PowerPoint presentation, showing physicians’ choices at each decision point, and interactive hyperlinks revealing whether each choice was or was not gui…	-	Not described (MO)	-	Not described (MO)	+	Described; Participants thought that AF alone would not improve outcomes. Additional activities are required to engage HCW in accepting and using AF in one or various modes such as creating a task force, having a consensus meeting and training on how to use AF. & The participatory bottom-up development persuaded end-users to remain engaged throughout the development process. By paying attention t…	+	Described; This solution presents a bar chart composed by several bars (corresponding to the number of HCWs working per shift) indicating HH compliance performance value (the “shift score”). Each bar was illustrated with similar avatars, just to provide an element of entertainment. & However, if they want to, they can follow the provided link and explore the application outside their labour hours…	-	Not described (MO)
52	AF theory & framework	HOW	Engagement	Social engagement	If they involve engaging recipients in social discussion about the A&F	+	Described (and invalidated); Nurses were not interested in group conformity or social comparisons. Rather, they focused on their own behavior as negative social influence, potentially causing inter-group conflict. Nurses were focused on improving their individual performance and did not want to act as role models or leaders. They would rather leave poor performers to their own devices.	-	Not described (MO)	-	Not described (MO)	+	Described; The system has potential to promote and facilitate communication between nurses, clinicians and infection specialists as shown by the interaction among them during the trial. & It increases and facilitates the interaction between clinicians and patients. Therefore it helps engaging with patients and opens the possibility to educate population on antibiotic misuse and its consequences.	+	Described; Though feedback recipients occasionally tried to justify their original decisions, the feedback session quickly turned to the evidence and a learning opportunity for the recipient.	-	Not described (MO)	-	Not described (MO)	+	Described; Respondents saw clear added value of AF to evaluate and improve the status quo and consequently proactively change current policies and practices. Furthermore, AF can facilitate objective discussions about performance. Lastly, it creates room for discussions on innovations (e.g. phage therapy). & (half) yearly meetings dedicated to AMR aiming to evaluate status quo, discuss improvement…	+	Described; The social component of the solution is given by a page displaying all players, who can interact with each other and exhibit their status in the game, thus providing a sense of both competition and cooperation.	+	Described; Many programs used a preauthorization process for antimicrobials whereby a prescriber paged a member of the ASP to acquire approval for use of a specific agent. & Many interviewees also stressed the importance of not being seen as the antibiotics police, but as facilitators. & The importance of a face-to-face style of communication in imparting the stewardship team recommendations when…
53
54	Development and implemenation	WHO	Stakeholder involvement in development process	Stakeholder involvement in development process	When recipients have been involved in the design of the A&F, incl. the perception of key stakeholders about whether the intervention is externally or internally developed	~	Partially described; HCW as key-informants and pilot-testers, incl. justification for type of key-informants	~	Partially described; HCW and managers/adminstrators in formative evaluation (focus groups before and after implementation), no justification for choice of stakeholders	~	Partially described (for implementation, not for development); Before full facility rollout, each hospital worked jointly with the technology product vendor to identify the root cause of implementation challenges and to implement solutions that optimized system accuracy and acceptance. After implementation, the project teams at each facility regularly reviewed compliance reports and system status…	~	Partially described; research teams includes HCW and biomedical engineers & Main indicators of infection and patient status selected after reviewing the scientific literature and discussion with clinicians and infectious disease experts. & After discussion with a multi-professional team including physicians, nurses, pharmacists and nonmedical researchers, an study to map the pathway followed by c…	~	Partially described; HCW as key-informants and pilot-testers	+	Described; HCW as key-informants and pilot-testers, incl. justification for type of key-informants & a pilot APS was conducted to assess the usability and generalizability of the tool, ensuring that it could be used by a range of end users to achieve their specified goals with efficiency and satisfaction. & It takes time and effort to develop an audit tool that is suitable for different AMS pract…	~	Partially described; HCW in formative evaluation (questionnaire, day to day contacts, discussion groups and training sessions), no justification for choice of stakeholders. & Results of the pilot studies and the final IC-CQI tool was presented to senior managers, infection control staff, and auditors. & Broadening the scope of monitoring to include other aspects ofinfection control practice beyon…	+	Described; extensively discussing success factors for implementation from the start of the development process with relevant stakeholders is crucial [11]. As mentioned before, they are the ones responsible for implementing successful solutions in practice. Therefore, the second aim of this paper is to demonstrate how bottom-up participatory development is a necessary precondition for the developm…	+	Described; Consideration of human factors to promote a new and better habit was not only present on mechanics like the real-time feedback displayed in a fun and engaging way. By involving nurses since the beginning and taking their feedback into consideration during the whole process, nurses developed a sense of trust in the research team (thus they were more willing to accept being monitored) an…	~	Partially described; formative evaluation of existing programs with key-stakeholders
55	Development and implemenation	DEVELOPMENT	Development process and formative evaluations	Development process and formative evaluations	Quantitative and qualitative feedback about the progress and quality of development and implementation (e.g. whether, how, and when qualitative feedback was obtained from participants) accompanied with regular personal and team debriefing about progress and experience (e.g. focus groups, usability testing, feedback forms, interviews)	+	Described; Semi structured key informant interviews about staff ’s perceived barriers and facilitators to current HH practices and the implementation of the EMS. & Prototype simulation with testing protocol in a simulation laboratory, a survey and focus groups for formative evaluation to assess acceptability and usability of the EMS.	+	Described; formative evaluation in the form of pre- and postintervention focus groups on 1) pre: to introduce the automated system and to determine preferences for the frequency and format of feedback (how frequently feedback reports, should be delivered, who should receive the reports, whether each unit should receive only its own data or that of comparable units and/or the entire hospital, and …	+	Desribed; before implementation (feedback was captured by soliciting direct input from users, direct observation, and analysis of system-generated data. Best practices were shared between facilities as the deployment progressed.) After implementation (the project teams at each facility regularly reviewed compliance reports and system status and collaborated with department and facility leadership…	~	Partially described; direct observations and direct input from users and System Usability Scale Survey (SUS; The SUS survey was completed by 10 different participants) & Qualitative feedback after pilot tests: There is a common concern among experienced clinicians and infection specialists in the use junior doctors would do of such large amount of data displayed in the interface. The decision sup…	+	Described; After delivering personalised feedback to individual participants, research assistants completed Smither and colleagues’ 11-item scale to capture feedback recipients’ reactions to their feedback, specifically targeting recipients’ perceptions of the value of the feedback, the recipient’s sense of obligation to use the feedback and extent to which the recipient was concerned with others…	+	Described; inter-rater reliability and validity tests & round 1: Evaluation of the tool was conducted via a web-based questionnaire, followed by a teleconference, assessing the demographics of the participating hospitals, the personnel completing the APS, the participant’s experience and opinion of ease of use of the tool, the time taken to collect, analyse and enter the data, problems encountere…	+	Partially described; A variety of arrangements including questionnaires, day to day contacts with auditors, feedback from users via the IC-CQI data input system, discussion groups, and IC-CQI training sessions were made for providing feedback on the data collection tool and process, to meet the operational needs, including time constraints, of different practitioners and clinical areas. Modificat…	+	Described; this study used a mixed-methods sequential explanatory design [17]. Quantitative results from a questionnaire provided input for two consecutive (qualitative) focus groups. Since the persuasiveness of a technology largely depends on the content, functionalities and design, this research focused mostly on these aspects. Additionally, attention was paid to implementation factors (e.g. wh…	+	Described; focus group (about concept and some design ideas), first iteration: preliminary tests with type 1 beacons with dashboard (=first instantiation) and simulation in a laboratory ward, focus group (incorporated design and functionality improvements), second iteration: validation tests type 2 beacon, two field studies with type 2 beacons with dashboard (=second instantiation). & As players’…	-	Not described (MO)
56	Development and implemenation	IMPLEMENTATION	Trialability	Trialability	The ability to test the intervention on a small scale in the organization, and to be able to reverse course (undo implementation) if warranted	+	Pilot-testing with prototype in a simulation laboratory. The researchers opted to conduct this study with a small sample as this prototype version was still in the early stage of development. Subsequent technology will be tested with large groups of healthcare providers. & Some participants suggested wearing a ‘blind’ device for a specific time in order to make them feel comfortable prior to movi…	+	Described; pre-intervention focusgroup used a sample report to elicit their comments and preferences for the frequency and format of feedback.	+	At each facility, implementation began with pilot studies in a limited number of units before progressing to full facility implementation.	+	Described; EPIC IMPOC has been preliminarily trialled at critical care antimicrobial prescribing, a known reservoir for antimicrobial resistance, and it is being extended to secondary care. & A working prototype of EPIC IMPOC incorporating Case-Based Reasoning methodology as decisionsupport engine was preliminarily trialled in the Intensive Care Unit at Hammersmith Hospital in London for a month.…	+	Described; in additional study: As the study is currently in year 1, we are developing, piloting, and validating the following study materials to be used in the intervention: a diagnostic algorithm for CAUTI versus ABU, the audit and feedback script and intervention, and the pre/post surveys of guidelines knowledge and attitudes. & The delivery of the audit and feedback script and the color-coded…	+	Described; In November 2011, coinciding with Antimicrobial Awareness Days throughout Australia, North America and Europe,22,23 a pilot APS was conducted to assess the usability and generalizability of the tool, ensuring that it could be used by a range of end users to achieve their specified goals with efficiency and satisfaction. Recruitment of hospitals focused on diversity, ranging from metrop…	~	Partially described (MO); pilot-tests held in several areas while the existing HH monitoring arrangements continured throughout the remainder of the organization.	+	Described (prototypes); The third step within this study was to determine how HCW would want to use AF in practice and to identify technology requirements (e.g. functionalities and design) for AF, using three examples in the form of low-fidelity prototypes. & The Sequential Explanatory Design Enabled Prioritizing HCW’ Content Needs. & HCW Required Examples to Envision and Verbalize Technological …	+	Described; The aim of the demonstration was to test the implementation in two phases with the same duration. First, it would only monitor HCWs movements in the ward, without using the gamification solution, and then the gamification solution was made available. This would allow to compare HCWs’ behaviour with and without the influence of the gamification solution. The focus group with the partici…	-	Not described (MO)
57	Development and implemenation	DEVELOPMENT	Revisions and updating	Revisions and updating	If the intervention was modified during the course of the study, describe the changes (what, why, when, and how, incl. bug fixes, downtimes, content changes). Describe dynamic components such as news feeds or changing content.	~	Partially described; The research team that is currently developing the software program to collect and report the data intends to implement all the suggested options for information access and availability.	~	Partially described (after study changes); comments and preferences on the sample report were used to format the reports used in the study. & On the basis of these focus group findings and input from the IP manager, several changes were made after the study closed: include WHO HH in hospital's IP training materials and use 5 HH moments as screen saver on computers in all clinical areas, HH report…	~	Partially described; description of challenges encountered and employed solutions.	~	Partially desribed; after first tests a study on the pathway followed by clinicans to prescribe antibiotic therapies was performed and a stewpise Bayesian model was applied. This new approach enables to produce very specific step-by-step probability-like decision support. This would improve the guidance provided to junior clinicians and facilitates the validation of decisionmaking for each indivi…	-	Not described	+	Described; Following reviewer feedback, the APS tool was revised to reflect the requirements of the respondents, being more flexible, with essential fields that could be collected regardless of expertise. Further optional fields were included, which could be collected by hospitals wishing to perform a more in-depth survey, shown as shaded fields. & Key recommendations included the need for greate…	-	Not described (MO)	-	Not described (MO)	+	Described; first iteration: preliminary tests with type 1 beacons with dashboard (=first instantiation), beacons were not accurate enough, so other beacons used and based on focus group results the dashboard was altered and the e-mail functionality was added to cope with nurses' sceptical attitude towards using game elements that requried them to acces the solution outside their work time & secon…	-	Not described (MO)
58	Development and implemenation	DEVELOPMENT	Replicability/digital preservation	Replicability/digital preservation	By publishing the source code, and/or providing screenshots/screen-capture video, and/or providing flowcharts of the algorithms used.	-	Not described	-	Not described	-	Not described	-	Not described	-	Not described	-	Not described	-	Not described	-	Not described (MO)	~	Partially described; The Osyrish system is under a process of Patenting. At the end of the process all the system will be publicly available.	-	Not described (MO)
59	Development and implemenation	DEVELOPMENT	Visual presentation strategies and cognitive load	Visual presentation strategies and cognitive load	Page design principles, average amount of text on pages, presence of hyperlinks to other resources, graphical summaries. If as few graphs as possible are presented; without unnecessary depth elements; if the graphical representations are clearly and consistently labeled; when color changes are purposeful and convey meaning; when presenting absolute numbers as opposed to percentages; when graphica…	+	Preferences for prompts and reminders described: light signal not a good option (not noticable), different auditory or vibrating signals preferred, depending on the patient’s level of precaution.	+	Described; presenting the most recent six months of unit-level data by month in graphical (histogram and run chart, including baseline and 10% higher goal line) and tabular formats. & Managers and administrators also had continuous online access to a website where they could create customized reports of hand hygiene events by time or dispenser location.	+	Described; Real-time feedback consisted of visual and auditory signals on the HCW badge; red/yellow/green lights on the badge corresponded with current status: red indicated a missed opportunity, yellow served as a reminder to perform HH before moving to the next patient, and green indicated a compliant status. A soft chime would also indicate movement into and out of the bed zone. This auditory …	+	Described; The temporal evolution of such biochemical markers is shown in Pathology (see Figure 3) as time-series where coloured background indicates the normal reference range. Additionally, it is possible to hide/show time-series to improve visualization. & The system facilitates data visualization at POC and simplifies comparison with previous similar cases and outcomes. In addition, biochemic…	+	Described; For each case, an interactive hyperlinked PowerPoint presentation was used as an explanatory device during the feedback meeting and given to participants to keep. & To accomplish our goal, we opted for an interactive, computer-based presentation of feedback, which FIT predicts would be less likely to shift attention away from the task than simple verbal presentation. The presentation’s…	~	Partially described; To assist with this process, graphical representation of key performance indicators from the APS were provided as an effective feedback system, suitable for visual presentations for executives or clinical and education meetings.	-	Not described (MO)	+	Described; Participants appreciated a clear and structured overview, with easily interpretable graphs and an easy-to-use navigation structure (e.g. using workbook tabs per topic). & Participants preferred graphs over numbers, especially for scores that were too complicated to be represented with a single score. Furthermore, there must be coherence between visuals and scores (e.g. use green for po…	+	Described; This solution presents a bar chart composed by several bars (corresponding to the number of HCWs working per shift) indicating HH compliance performance value (the “shift score”). Each bar was illustrated with similar avatars, just to provide an element of entertainment.	-	Not described (MO)
88	Development and implemenation	IMPLEMENTATION	Complexity of technology	Key features of the technology	SIMPLE (Off-the-shelf or already installed, freestanding, dependable) OR COMPLICATED (Not yet developed or fully interoperable; not 100% dependable) OR COMPLEX (Requires close embedding in complex technical systems; significant dependability issues)	+	Complicated to Complex	+	Simple to Complicated	+	Complicated to Complex	+	Complicated to Complex	+	Simple to Complicated	+	Simple to complicated	+	Simple	+	Complicated to Complex	+	Complicated to Complex	+	Complicated to Complex
89	Development and implemenation	IMPLEMENTATION	Complexity of implementation process	Complexity of implementation process	Perceived difficulty of implementation, reflected by duration, scope, radicalness, disruptiveness, centrality, and intricacy and number of steps required to implement	~	Partially described (early phases development); The apparent differences between administrators and nurses in regards to several barriers and facilitators toward HH points to an intervention implementation strategy that will need to focus on the provision of support and mentoring for the nurses, rather than solely improving the frequency of HH	-	Not described; GMS installation prior to study period and dispensers not different than before (no change for HCW).	+	Described; focus on implementation challenges and drivers	-	Not described (MO)	-	Not described (MO)	-	Not described (MO)	+	Described; It took more than 3 years to develop the IC-CQI tool, educate staff in the purpose, methods, and implications for practice and integrate the data into the established quality measurement system in the organization. Over 100 hours of training in the final tool was delivered across the organization, and more than 150 people attended training in 2016-2017.	+	Described; participants urged the need to, from the early development phases, start thinking about practical issues and consequences for policies and working routines that insights could convey. & HCW Could Clearly Envision Preconditions to Foster Implementation	+	Described; focus on technical implementation challenges. For this information to be useful, a good choice must be done regarding the architecture of the IPS underlying it, selecting the technology(ies), method(s) and technique(s) that better fit the requirements. & GSM weak coverage on the hospital can be one of the problems affecting IPS’s correct functioning, besides not allowing the research t…	+	Described; focus on implementation challenges and drivers
90	Development and implemenation	IMPLEMENTATION	Technology supply model	Required organizational configurations and dependability on supplier for customizations	SIMPLE (Generic, “plug and play,” or customizable, off-the-shelf solutions requiring minimal customization; easily substitutable if supplier withdraws) OR COMPLICATED (Customizable, off-the-shelf solutions requiring significant customization or bespoke solutions; substitution difficult if supplier withdraws) OR COMPLEX (Solutions requiring significant organizational reconfiguration or medium- to …	-	Not described	+	Complicated (Ongoing vendor support is needed to establish and maintain direct data feeds of census data.)	+	Complicated (support from vendor with acces to reports and system continuity during maintenance)	-	Not described (MO)	-	Not described (MO)	-	Not described (MO)	+	Simple	-	Not described (MO)	+	Complex (many difficulties with accuracy of approximity measures, no solution found for this)	+	Complex; focus on implementation challenges and drivers
91	Development and implemenation	IMPLEMENTATION	Implementation costs and resources	Opportunity costs (incl. additional efforts to use technology)	When there are few costs to change behavior & for the intervention, incl. costs associated with implementing that intervention (e.g. investment, supply, and opportunity costs)	~	Partially described (early phases development); Only the administrators discussed the cost associated with increased HH compliance and the effect of the system that might lead to poor implementation of the EMS.	-	Not described (but low costs, as use of dispenseres did not change for HCW)	-	Not described	-	Not described (MO)	-	Not described (MO)	-	Not described (MO)	+	Described; The potential to save time auditing aligned with an organizational strategy to reduce costs and improve efficacy.	-	Not described (MO)	+	Described; In the first focus group, they showed little interest incomponents like badges, virtual goods and content unlocking because it would require them to use the system outside their labour hours.	-	Not described
92	Development and implemenation	IMPLEMENTATION	Implementation costs and resources	Available resources	The level of resources dedicated for implementation and on-going operations including money, training, education, physical space, and time.	+	Described; Both administrators and nursing staff felt there were adequate resources available, and accessibility and functionality of the resources were not deemed problematic.	~	Partially described; the hospital administration committed monies toward purchasing an automated hand hygiene monitoring and feedback system.	~	Partially described; The implementation of an electronic HH monitoring system required an investment of capital, resources, and time. & Coordination of these high-demand maintenance activities can be challenging due to inadequate staffing levels to support the temporary increase in workload and a lack of opportunities for staff to refresh their technical skills for these tasks.	-	Not described (MO)	-	Not described (MO)	+	Described; Key challenges reported included inadequate staffing and resources to administer the APS. & It is important to understand though that data collection and processing can be very time-consuming, especially where limited resources are available, and a more sustainable solution, such as regular smaller prescriptive surveys rather than infrequent hospital-wide surveys, may be required,17,31…	+	Described; No additional resource was required as this replaced the established data collection, reporting, and dissemination infrastructure. Although it was recognized that in the existing system staff were often untrained and given no additional time to undertake this work. & There was potential for a decreased dependence on nurses as data collection could be shared with other team members and …	-	Not described (MO)	-	Not described (MO)	+	Described; The importance of interprofessional initiatives was a common theme, emphasizing the role of physicians, pharmacists, microbiologists, administration, and information technology personnel. & Most of the themes discerned related to information technology (IT) were related to barriers in obtaining adequate resources in these areas. ASPs were less efficient in conducting their strategies w…
93	Development and implemenation	IMPLEMENTATION	Value proposition	Developer's business case (supply-side value)	SIMPLE (Clear business case with strong chance of return on investment) OR COMPLICATED (Business case underdeveloped; potential risk to investors) OR COMPLEX (Business case implausible; significant risk to investors)	-	Not described	-	Not described	-	Not described	-	Not described	-	Not described	-	Not described	-	Not described	-	Not described	-	Not described; The Osyrish system is under a process of Patenting. At the end of the process all the system will be publicly available.	-	Not described
94	Development and implemenation	IMPLEMENTATION	Value proposition	Desirability, efficacy, safety, and cost effectiveness (demand-side value)	SIMPLE (Technology is desirable for patients, effective, safe, and cost effective) OR COMPLICATED (Technology’s desirability, efficacy, safety, or cost effectiveness is unknown or contested) OR COMPLEX (Significant possibility that technology is undesirable, unsafe, ineffective, or unaffordable)	+	Simple; clear added value of technology	+	Simple; clear added value of technology	+	Simple; clear added value of technology	+	Simple; clear added value of technology	+	Simple; clear added value of technology	+	Simple; clear added value of technology	+	Simple; clear added value of technology	+	Simple; clear added value of technology	+	Simple; clear added value of technology	+	Simple; clear added value of technology
95	Development and implemenation	IMPLEMENTATION	Outer setting (wider context)	Patient Needs & Resources	The extent to which patient needs, as well as barriers and facilitators to meet those needs are accurately known and prioritized by the organization	-	Not described (focus on HCW' needs)	-	Not described (focus on HCW'/manager needs)	+	Described; patient involvement (Visible system components (eg, badges) initiated conversations about system purpose & Patients encouraged to discuss hand hygiene with staff)	+	Described; It increases and facilitates the interaction between clinicians and patients. Therefore it helps engaging with patients and opens the possibility to educate population on antibiotic misuse and its consequences.	-	Not described (focus on HCW)	-	Not described (focus on HCW' needs)	-	Not described	-	Not described	-	Not described (focus on HCW' needs)	-	Not described (focus on HCW' needs)
96	Development and implemenation	IMPLEMENTATION	Outer setting (wider context)	Cosmopolitanism	The degree to which an organization is networked with other external organizations	-	Not described	-	Not described	-	Not described	-	Not described	-	Not described	-	Not described	-	Not described	-	Not described	-	Not described	-	Not described
97	Development and implemenation	IMPLEMENTATION	Outer setting (wider context)	Peer Pressure	Mimetic or competitive pressure to implement an intervention; typically because most or other key peer or competing organizations have already implemented or in a bid for a competitive edge	-	Not described	-	Not described	-	Not described	-	Not described	-	Not described	-	Not described	-	Not described	-	Not described	-	Not described	-	Not described
98	Development and implemenation	IMPLEMENTATION	Outer setting (wider context)	External Policy & Incentives	A broad construct that includes external strategies to spread interventions including policy and regulations (governmental or other central entity), external mandates, recommendations and guidelines, pay-for-performance, collaboratives, and public or benchmark reporting	-	Not described	-	Not described	-	Not described	-	Not described	-	Not described	-	Not described	-	Not described	-	Not described	-	Not described	-	Not described
99	Development and implemenation	IMPLEMENTATION	Inner setting	Structural characteristics	The social architecture, age, maturity, and size of an organization, including readiness for technology-supported change.	-	Not described	-	Not described	-	Not described	-	Not described	-	Not described	-	Not described	-	Not described	-	Not described	-	Not described	-	Not described
100	Development and implemenation	IMPLEMENTATION	Inner setting	Networks & communications	The nature and quality of webs of social networks and the nature and quality of formal and informal communications within an organization	-	Not described	-	Not described	-	Not described	-	Not described	-	Not described	-	Not described	-	Not described	-	Not described	-	Not described	+	Described; Many interviewees also stressed the importance of not being seen as the antibiotics police, but as facilitators. Interviewees stressed that relationship building with providers was very important to avoid the image of an antibiotics police force whose sole aim is to save on costs. Relationships were built from interactions on rounds, while providing education, and from interfacing duri…
101	Development and implemenation	IMPLEMENTATION	Inner setting	Culture	Norms, values, and basic assumptions of a given organization	-	Not described (MO)	~	Partially described (only for current and desired behavior, not for technological change); The organizational culture around hand hygiene was described by one hospital administrator as “committed but complacent” & We purposely selected group feedback for trial because our goal was to create a culture without pointing out individuals in which a team environment was created and the entire unit or w…	~	Partially described (MO); Collaborative environment required: among internal facility departments and between facility and system vendor	-	Not described (MO)	-	Not described (MO)	-	Not described (MO)	~	Partially described (only for current behavior, not for desired behavior or technological change); Some staff, including medical staff, were largely disengaged from the process of monitoring and improving infection control practice. & & Resistance to acknowledging and monitoring areas that required improvement was a recurring issue during the development and implementation of this tool. Consequen…	+	Described; participants require an open culture, in which quality of their work can be discussed safely.	-	Not described (MO)	+	Described; Many interviewees also stressed the importance of not being seen as the antibiotics police, but as facilitators. Interviewees stressed that relationship building with providers was very important to avoid the image of an antibiotics police force whose sole aim is to save on costs. Relationships were built from interactions on rounds, while providing education, and from interfacing duri…
102	Development and implemenation	IMPLEMENTATION	Inner setting	Compatibility	The degree of tangible fit between meaning and values attached to the intervention by involved individuals, how those align with individuals’ own norms, values, and perceived risks and needs, and how the intervention fits with existing workflows and systems	+	Described; tailoring prompts and reminders to working context	~	Partially described; feedback format (group feedback) compatible with organizational HH culture (“committed but complacent”), but without data on individual performance or contextual information in reports little not compatible with of adde value for HCW	+	Described; Staff empowerment by proactive engagement of staff by senior leadership and unit/department directors and mechanism established for collecting and addressing staff concerns throughout implementation.	+	Described; however it might sometimes be time consuming. Additionally, it does not entirely fit with the work-flow followed to prescribe antibiotic therapies. & new study: After discussion with a multi-professional team including physicians, nurses, pharmacists and nonmedical researchers, an study to map the pathway followed by clinicians to prescribe antibiotics therapies was performed.	+	Described; In developing the algorithm to be used for classifying cases in the study, we learnt that clinicians routinely caring for patients with urinary catheters use mental models that often deviate from guidelines when classifying cases of catheter-associated bacteriuria as either ASB or CAUTI.22 Thus, designing an intervention that shifted attention to the details of the task and fostered be…	+	Described; Focusing on key performance indicators and avoiding extraneous detail, it was developed for consistent data interpretation across all hospital settings (metropolitan, regional, rural, private) and by various auditors (doctors, pharmacists, infection control practitioners, ward nurses). & In November 2011, coinciding with Antimicrobial Awareness Days throughout Australia, North America …	+	Described; The proposal reflected the core values of the organization. & The organization supported quality improvement and this initiative created opportunities for continuous improvement based on known and locally identified opportunities and barriers. & The potential to save time auditing aligned with an organizational strategy to reduce costs and improve efficacy. & Use of IC-CQI tool and obs…	+	Described; By using this multidisciplinary, socio-technical behavioral approach, we gained deep understanding of the relevant stakeholders, their think- and work-processes and their context, including success factors for future implementation.By studying these, we aim to better match HCW’ and other stakeholders’ perspectives to optimally benefit from the vast amount of routinely collected data, t…	+	Described; Attention was paid in designing a tool such that the additional workload is as negligible as possible, since this can represent a very impeditive barrier to the effectiveness of the project. & In this way, all of them are able to receive the feedback they are interested in with little additional workload (they only have to indicate they are starting and finishing a shift, and to consul…	+	Described; Interviewees stressed the importance of the inclusion of nonstewardship program clinicians on committees related to the program’s activities: We have gone through our antibiotics subcommittee and tried to get people from different services who have an interest in certain kinds of infections to be on our subcommittees so that they can help us with clinical pathway development and also d…
103	Development and implemenation	IMPLEMENTATION	Inner setting	Leadership Engagement	Commitment, involvement, and accountability of leaders and managers with the implementation	-	Not described (MO)	+	Described; managers and administrators involved in AF, supported bij IP manager.	+	Described; Leadership commitment (department directors explicitly included HH in their team meetings & Senior leadership at the facility and enterprise level provided visible support for hand hygiene and use of the electronic system as a measurement tool & Facility leadership proactively engaged with employee unions to explain the purpose of the system and detail the capability for responding to …	-	Not described (MO)	-	Not described (MO)	~	Partially described; Currently this is believed to be when delivered through senor clinicians	+	Described; The proposal reflected the core values of the organization. & The organization supported quality improvement and this initiative created opportunities for continuous improvement based on known and locally identified opportunities and barriers. & It was an organizational priority that staff were competent and regularly updated in infection prevention and control.& Promotion and awarness…	-	Not described (MO)	~	Partially described; close contacts with chief nurse for placement of beacons and testing	+	Described; When relaying stewardship program recommendations, the importance of communicating with the clinical team pharmacist was emphasized in avoiding the police image, as alluded to by a stewardship team pharmacist: Communicating with the pharmacist on a particular teamworks really well because they’re able to bring [the issue] to their team, and it just kind of comes up; they don’t see it a…
104	Development and implemenation	IMPLEMENTATION	Inner setting	Access to knowledge and information	Ease of access to digestible information and knowledge about the intervention and how to incorporate it into work tasks (incl. training/support and action planning)	-	Not described (MO); for pilot test: Participants received a brief introduction to the project and attended a demonstration of the device.	+	Described; During rollout phase: Training sessions were held for managers, department heads, and supervisors to explain how the GMS worked and how to read and interpret the feedback reports. The IP manager periodically held informal conversations with unit managers about the reports, encouraging them to share the data with their staff.	+	Described; Vendor supplied all necessary hardware as well as education about the use of the system and all compliance reports; facilities provided feedback to the vendor about problems encountered or suggested improvements & Facilities considering these systems should plan for regular education and training of maintenance staff and/or contracted maintenance services with the system vendor.	~	Partially described; There is a common concern among experienced clinicians and infection specialists in the use junior doctors would do of such large amount of data displayed in the interface. The decision support system has potential to help training junior doctors and improve their prescription practices, but it needs to narrow the presented information providing specific guidance.	+	Described; The feedback algorithm served as a sort of explicit target and decision-making tool from which participants could make an actionable plan. & Though feedback recipients occasionally tried to justify their original decisions, the feedback session quickly turned to the evidence and a learning opportunity for the recipient.	+	Described; Many respondents reported that the training scenarios better equipped them to judge the appropriateness of the prescription, although therewere still some complex cases where expert advice to assist in the evaluation of appropriateness was desirable.	+	Described; Observations required training auditors and clarification and agreement of expectations with practitioners and subsequent inclusion in local education. & Sequence of care monitoring requires the observer to compare the infection control expectation with performance, records, data, and offers an opportunity to provide feedback. Sometimes, it was difficult to understand what was monitore…	+	Described; (half) yearly meetings dedicated to AMR aiming to evaluate status quo, discuss improvement strategies and strive for innovation. More frequent meetings were not deemed relevant, since resistance patterns and working routines (incl. individual behaviors) do not change fast, nor feasible, because of time-constraints. & In ongoing educational meetings of residents (e.g. monthly) aiming to…	+	Described; a contact page was included, so that players can send suggestions, reviews or bug reports to the research team. Also, the main “game rules” are presented and detailed in the application, in case players have any doubt. & However, if they want to, they can follow the provided link and explore the application outside their labour hours. The goal with this is to induce some curiosity and …	+	Described; “We have a great relationship with the clinicians overall and we are a wellrespected program. We bill ourselves as a teaching service as opposed to a policing body. So people reach out to us with questions all the time and that relationship is collegial. That’s why I think we’re effective.” & Other specific strategies were described that facilitated the success of the ASP, including ed…
105	Development and implemenation	IMPLEMENTATION	Inner setting	Remove barriers	If they address barriers to change in behavior (incl. training/support and action planning)	+	Described; study on perceived facilitators and barriers from HCW and administator perspective	-	Not described	+	Described; Mechanism established for collecting and addressing staff concerns throughout implementation. & Facility leadership proactively engaged with employee unions to explain the purpose of the system and detail the capability for responding to employee concerns & study is about implementation barriers and drivers & battery maintenance & use of bed beacons on streatchesr & longitudinal data t…	~	Partially described; however it might sometimes be time consuming. Additionally, it does not entirely fit with the work-flow followed to prescribe antibiotic therapies.	+	Described; previous study on barriers for guideline compliance	+	Described; attention for barriers in formative evaluation & 58% thought staffing issues would be a barrier to performing the survey in future. & Key challenges reported included inadequate staffing and resources to administer the APS. & Many respondents reported that the training scenarios better equipped them to judge the appropriateness of the prescription, although therewere still some complex…	+	Described; extensive reflection on barriers from literature and in practice & A number of other competing changes and initiatives prevalent in the organization including building, reorganization of services, and staffing structure were potential barriers. & The infection control knowledge of auditors was a limiting factor, and initially some auditors restricted questions to the ones they could an…	+	Described; Participants were specifically asked not to think in limitations by data/IT-systems. & participants urged the need to, from the early development phases, start thinking about practical issues and consequences for policies and working routines that insights could convey. & participants mentioned data management, including their own registration behavior, and ICT-support as a crucial pre…	+	Described; Attention was paid in designing a tool such that the additional workload is as negligible as possible, since this can represent a very impeditive barrier to the effectiveness of the project. & None of them expressed concerns regarding being monitored and having their identity exposed in the screen. & They indicated that beacons placed near the beds often fall from their places, especia…	+	Described; An understanding of what factors enable certain ASP strategies to be successfully conducted would enable other hospitals to potentially adopt those aspects that led to successful strategy implementation. The goal of our project was to identify the factors related to the implementation of ASP strategies using a qualitative approach. & During the interviews, participants were asked to co…
106	Development and implemenation	IMPLEMENTATION	Process planning	Planning	The degree to which a scheme or method of behavior and tasks for implementing an intervention are developed in advance and the quality of those schemes or methods	-	Not described	-	Not described	+	Described; All 3 facilities reported many months of planning before any implementation activities. Delays in implementation should be expected because of hospital workflow conflicts, personnel availability, and other confounding factors. & These systems also require a defined plan for maintenance to ensure system continuity.	-	Not described	-	Not described	-	Not described	+	Described; & Resistance to acknowledging and monitoring areas that required improvement was a recurring issue during the development and implementation of this tool. Consequently, the assimilation of this change within the organization was slow, and auditors reported persistent pressure from managers to achieve targets and avoid highlighting areas for improvement. At times this perpetuated the or…	+	Described; participants urged the need to, from the early development phases, start thinking about practical issues and consequences for policies and working routines that insights could convey. & Participants thought that AF alone would not improve outcomes. Additional activities are required to engage HCW in accepting and using AF in one or various modes such as creating a task force, having a …	+	Described; At the starting point of this project, the research team believed that it would not take long to develop or acquire an IPS to integrate with our solution. However, because the required precision is much higher than the one current IPS technologies offer, this was amuch slower process.	-	Not described (already implemented)
107	Development and implemenation	IMPLEMENTATION	Process Engaging	Opinion Leaders	Individuals in an organization who have formal or informal influence on the attitudes and beliefs of their colleagues with respect to implementing the intervention	-	Not described	-	Not described	-	Not described; only leadership commitment (department directors and senior leadership)	-	Not described	-	Not described	-	Partially described; Currently this is believed to be when delivered through senor clinicians	+	Described; The presence of a visible, credible advisor ensures queries are promptly managed and learning is not delayed.	-	Not described	-	Not described	+	Described; Many interviewees also stressed the importance of not being seen as the antibiotics police, but as facilitators. Interviewees stressed that relationship building with providers was very important to avoid the image of an antibiotics police force whose sole aim is to save on costs. Relationships were built from interactions on rounds, while providing education, and from interfacing duri…
108	Development and implemenation	IMPLEMENTATION	Process Engaging	Formally appointed internal implementation leaders	Individuals from within the organization who have been formally appointed with responsibility for implementing an intervention as coordinator, project manager, team leader, or other similar role	-	Not described	-	Not described	-	Not described	-	Not described	-	Not described	-	Not described	-	Not described	-	Not described	-	Not described	+	Described; One physician expressed his initial concerns of the program that pharmacists would be perceived as acting as providers, although it was found that the providers realized after a while that the pharmacists were actually helping them take care of patients: I think it really makes it clear that care of patients now is a team approach and the old days of the doctor doing everything are lon…
109	Development and implemenation	IMPLEMENTATION	Process Engaging	Champions	“Individuals who dedicate themselves to supporting, marketing, and ‘driving through’ an [implementation]”, overcoming indifference or resistance that the intervention may provoke in an organization	+	Described; nurses not interested in group confirmity/social comparison, focused on own behavior, not wanting to act as role model or leaders and leave poor performers to their own devices.	~	Partially described (after study suggestions): A substantial investment of human capital is required to fully exploit the benefits of a GMS. A team of champions is likely needed to communicate information about the GMS, answer questions, engender confidence in the automated data, ensure consistent feedback to frontline staff, and optimize use of the data for improvement.	-	Not described	-	Not described	-	Not described	-	Not described	-	Not described	-	Not described	-	Not described	+	Described; Regarding resources in the form of personnel, the importance of having a dedicated physician champion was referred to by 1 stewardship team pharmacist.
110	Development and implemenation	IMPLEMENTATION	Process Engaging	External Change agents	Individuals who are affiliated with an outside entity who formally influence or facilitate intervention decisions in a desirable direction	-	Not described	-	Not described	-	Not described	-	Not described	-	Not described	-	Not described	-	Not described	-	Not described	-	Not described	-	Not described
111	Development and implemenation	IMPLEMENTATION	Process executing	Executing	Carrying out or accomplishing the implementation according to plan	-	Not described	-	Not described	+	Described; implementation process described including challenges and solutions	-	Not described	-	Not described	-	Not described	+	Described; & Resistance to acknowledging and monitoring areas that required improvement was a recurring issue during the development and implementation of this tool. Consequently, the assimilation of this change within the organization was slow, and auditors reported persistent pressure from managers to achieve targets and avoid highlighting areas for improvement. At times this perpetuated the or…	-	Not described	+	Described; At the starting point of this project, the research team believed that it would not take long to develop or acquire an IPS to integrate with our solution. However, because the required precision is much higher than the one current IPS technologies offer, this was amuch slower process.	-	Not described (already implemented)
112
113	Evaluation	Evaluation	Evaluation	Baseline performance known	Baseline performance of targeted behavior is known	+	Described; based on literature (not actual measurements at site)	+	Described; Before the study began HH compliance was reported to be consistently high (>95% on every inpatient unit) & during baseline period (monthly HHCI ranged from 63.5% to 69.5%)	-	Not described (MO)	-	NA; feedback in the form of decision support at POC	+	Described; In developing the algorithm to be used for classifying cases in the study, we learnt that clinicians routinely caring for patients with urinary catheters use mental models that often deviate from guidelines when classifying cases of catheter-associated bacteriuria as either ASB or CAUTI.22 Thus, designing an intervention that shifted attention to the details of the task and fostered be…	-	Not described (MO)	-	Not described (MO)	-	Not described (MO)	-	Not described (MO)	-	Not described (MO)
114	Evaluation	Evaluation	Evaluation	Comparator arm	Control group in evaluation (e.g. A&F vs. Current practice or head-to-head A&F comparison)	-	Not described	+	Described; perioperative areas that did not receive feedback.	-	Not described	-	NA; feedback in the form of decision support at POC	+	Described; In other effectiveness study comparison arm described	-	Not described	-	Not described	-	Not described	~	Partially described; Due to all these limitations, it was not possible to perform the planned long-term tests with the automated monitoring system, with and without gamification. This also means that it was not possible to quantitatively assess gamification impact and answer one of this research’s main question: can gamification change HCWs behaviours regarding HH practices?	-	Not described
115	Evaluation	Evaluation	Evaluation	All important harms or unintended effects	Include qualitative feedback from participants or observations from staff/researchers, if available, on strengths and shortcomings of the application, especially if they point to unintended/unexpected effects or uses. This includes (if available) reasons for why people did or did not use the application as intended by the developers.	-	Not described	-	Not described	+	Described; Mechanism established for collecting and addressing staff concerns throughout implementation. & Facility leadership proactively engaged with employee unions to explain the purpose of the system and detail the capability for responding to employee concerns	+	Described; The final SUS score obtained is 68.5 which indicates good product usability with margin to improve.	-	Not described	-	Not described	-	Not described	-	Not described	-	Not described (MO)	+	Described; One physician acknowledged that whereas the use of evidencebased antimicrobial guidelines was effective in decreasing antimicrobial use in the treatment of healthcare-associated pneumonia, there were unintended consequences, such as that the guideline induced overtreatment of certain patients.
116	Evaluation	Evaluation	Evaluation	Intended use	Describe whether and how “use” (including intensity of use/dosage) was defined/measured/monitored (e.g. logins, logfile analysis, etc.). If intervention adherence or fidelity was assessed, describe how and by whom, and if any strategies were used to maintain or improve fidelity, describe them.	-	Not described	-	Not described	-	Not described	-	Not described	-	Not described	~	Partially described; The survey identified several areas as possible targets for quality improvement. Seventy-eight per cent of antimicrobial prescriptions had the indication for their use documented in the medical notes; the benchmark for this criterion set by other groups has been .95%. Accurate documentation of indication is important for prescription review and to promote streamlining, de-esc…	-	Not described	+	Described; use of different modi in different settings/times	-	Not described	-	Not described
117	Evaluation	Evaluation	Evaluation	Actual use	If intervention adherence or fidelity was assessed, describe the extent to which the intervention was delivered as planned.	-	Not described	-	Not described	-	Not described	-	Not described	-	Not described	~	Partially described; The survey identified several areas as possible targets for quality improvement. Seventy-eight per cent of antimicrobial prescriptions had the indication for their use documented in the medical notes; the benchmark for this criterion set by other groups has been .95%. Accurate documentation of indication is important for prescription review and to promote streamlining, de-esc…	+	Described; In December 2016, 27% (6 of 22) of data collectors responding to online questionnaires had time allocated to undertake data collection. This had increased to 55% (27 of 49) by June 2017. Those trained in the use of the tool had also increased slightly from 44% (23 of 52) in 2013 to 48% (24 of 50) in 2017. Use of the tool had increased to 100% (50 of 50 wards sampled) in 2017. & & Resis…	-	Not described	+	Described; To support the evaluation of the application (outside labour hours), Google Analytics was integrated with the IS to measure users interaction with the several gamification components. A small set of events (for example, players’ clicks on the links sent in the e-mail after their shifts) were tracked using mechanisms implemented in the IS itself.	-	Not described
118	Evaluation	Discussion	Discussion	Unanswered new questions & suggested future research	Unanswered new questions & suggested future research	+	Described; the next step in the EMS intervention implementation needs to consist of identifying behavior-change techniques that target these specific determinants (e.g. self-monitoring, graded goal setting, modeling and demonstration of behaviors by others, social influences). & Specific areas of interest for this research are related to identifying the most important determinants or behaviour ch…	+	Described; which outcome measure to use (HHCI, events per patient-hour/patient-visit) & to promote confidence in an automated system, facilities considering a change from direct observation to such a system should prepare staff for a lack of correlation between direct observation and electronic monitoring devices. & reconcidering feedback recipients from managers to staff directly & for sustainab…	+	Described; Additional study will be needed to determine whether higher compliance rates could be reliably obtained and sustained and the effect this would have on caregiver workflow and patient safety & Although HH is associated with reductions in hospital-acquired infections, we did not measure the effect of this electronic HH monitoring system on infection rates.	-	Not described	+	Described; theoretical substantiation of AF (also for groups and considering user/context)	+	Described; Therefore, for future surveys, the research group plan to refine the definition of appropriateness and create a dedicated online database with training modules incorporated to assist with this assessment. It is also apparent that lack of standardized prescribing guidelines will limit international comparisons for these assessments.	-	Not described	+	Described; Crystallizing values and requirements frommixed-methods and transparently reporting on the taken steps are required to further professionalize the field of persuasive technology. & Thus, the PSD should be complemented with models and strategies from the early development phases to increase persuasiveness and foster sustainable implementation.	+	Described; Due to all these limitations, it was not possible to perform the planned long-term tests with the automated monitoring system, with and without gamification. This also means that it was not possible to quantitatively assess gamification impact and answer one of this research’s main question: can gamification change HCWs behaviours regarding HH practices? & Regardless of research team’s…	-	Not described
119	Evaluation	Discussion	Discussion	Generalizability to other populations	In particular, discuss generalizability to a general Internet population, outside of a RCT setting, and general patient population, including applicability of the study results for other organizations	-	Not described	+	Described; the intervention was performed at a single community hospital, and, therefore, the results may not be generalizable.	+	Described; Although the 3 facilities featured in this article were implementing systems based on the same technology, there was substantial customization of implementation methods to ensure alignment with local needs and goals. For this reason, we believe that the identified best practices that contributed to the success of this program would be applicable to many acute care hospitals.	-	Not described	-	Not described	+	Described; These data were very similar to those identified from STRAMA and ESAC studies performed throughout Europe, demonstrating that there is the potential to compare data internationally for these key performance indicators.	+	Described; This work was undertaken in 1 organization that may limit generalizability. The barriers and opportunities identified may vary in other organizations and facilities that may affect replication although issues such as ambiguity, poor role models, and knowledge are likely to be common.	+	Described; However, concerns remained regarding generalizability of the findings: “It could well be that it does not work in other hospitals…We cannot just translate our findings to the rest of the country.” & Starting with a small and homogeneous target-group allowed us to gain in-depth insights at the cost of generalizability. This reflects a methodological issue apparent in all (pilot-) develo…	+	Described; In further trials, it would be of importance to include physicians and other professionals. Although wards share many characteristics they have often different organization and cultures and follow different care models. To gather a richer set of results, the system should be deployed in other wards to be studied.	+	Described; Although we selected different members of ASPs to interview based on participant profession and a variety of ASP program duration lengths and strategies, our sample was composed to a large degree of programs that have been active for 9 years or longer. Thus, there is a possibility that the results that are portrayed are those of well-established programs, and may not be as representati…
120	Evaluation	Discussion	Discussion	Discuss if there were elements in the RCT that would be different in a routine application setting	(e.g., prompts/reminders, more human involvement, training sessions or other co-interventions) and what impact the omission of these elements could have on use, adoption, or outcomes if the intervention is applied outside of a RCT setting.	-	Not described	-	Not described	-	Not described	-	Not described; not clear if infection specialists will continue to supervise after study	-	Not described	-	Not described	-	Not described	-	Not described	-	Not described	-	Not described
121
60	PSD	DESIGN	PSD: Primary Task Support	Reduction	A system that reduces complex behavior into simple tasks helps users perform the target behavior, and it may increase the benefit/cost ratio of a behavior	-	NA	-	NA	-	NA	~	Partially desribed; patient cases divded in various sections (resume, description, solution, pathology, microbiology)	+	Described; For each clinician, the team identified a subset of cases that would teach the guideline principles clearly, keeping the ratio of erroneously to correctly managed cases to approximately 1:2.	-	NA	+	Described; audit tool helps to guide IC audits	~	Partially desribed; use of clear and strcutured overview and easy-to-use navigation structure.	-	NA	-	NA
61	PSD	DESIGN	PSD: Primary Task Support	Tunneling	Using the system to guide users through a process or experience provides opportunities to persuade along the way.	-	NA	-	NA	+	Described; Red light indicated a missed opportunity, yellow served as a reminder to perform HH before moving to the next patient, and green indicated a compliant status. A soft chime would also indicate movement into and out of the bed zone.	+	Described; A single case is formed by several components, mostly regarding the type and source of the data, and has been divided in different sections (tabs in Figure 3) for visualization purposes.	+	Described; The presentation’s interactive nature was also intended to shift attention to the details of the task: it showed the physician the specific decision path he or she took, highlighted correct and incorrect decisions (a step towards correct-solution information) and provided correct solution information (one of the most effective cues according to the meta-analytic findings sizes reported…	-	NA	-	NA	+	Described; Education: additional needs for educational purposes were the possibility to zoom in to individual cases that can be reflected upon. AF should support reconstructing and improving the reasoning underlying decisions (i.e. declarative information).	-	NA	-	NA
62	PSD	DESIGN	PSD: Primary Task Support	Tailoring	Information provided by the system will be more persuasive if it is tailored to the potential needs, interests, personality, usage context, or other factors relevant to a user group.	+	Preferences for prompts and reminders described: light signal not a good option (not noticable), different auditory or vibrating signals preferred, depending on the patient’s level of precaution (e.g. palliative care) and considering background noises in work context.	-	Not described (MO)	+	Described; Auditory feedback indicator could be disabled for certain units. & System-generated summary reports could be customized to display performance by individual person, role, unit, or department; reports could also display performance on a daily, weekly, or monthly basis.	-	Not described (MO)	+	Described; Each PowerPoint presentation tailored to each participant was about a specific clinical case they treated.	-	NA	-	Not described (MO)	+	Described; participants expressed the need for information tailored to function groups. & Different modi for different situations and target groups (AMR meetings, educational meetings, decision-support at point of care) & The task force, AMR-experts and other interested HCW should be able to dive into the data in-depth (e.g. filtering and zooming in on subgroups/-topics).	-	Not described (MO)	-	Not described (MO)
63	PSD	DESIGN	PSD: Primary Task Support	Personalization	A system that offers personalized content or services has a greater capability for persuasion.	+	Preferences for prompts and reminders described: different preferences based on working location (e.g. chronic care setting vs.a noisy IC setting. Also personal preference for reminder signals. The researchers will ensure that the different options are available in the next generation of the technology based on feedback from the participants in this study.	-	Not described (MO)	+	Described; Auditory feedback indicator could be disabled for certain units. & System-generated summary reports could be customized to display performance by individual person, role, unit, or department; reports could also display performance on a daily, weekly, or monthly basis.	-	Not described (MO)	+	Described; For each clinician, the team identified a subset of cases that would teach the guideline principles clearly, keeping the ratio of erroneously to correctly managed cases to approximately 1:2. & To accomplish our goal, we opted for an interactive, computer-based presentation of feedback, which FIT predicts would be less likely to shift attention away from the task than simple verbal pres…	-	Not described; Nine of the larger public hospitals chose to use their own spreadsheet for data entry rather than using the common web-based database; therefore their data were not included in the analysis.	-	Not described (MO)	-	Not described (MO)	+	Described; Each bar was illustrated with similar avatars, just to provide an element of entertainment. & The avatars were changed to differ between each other in the cap colour, which corresponded to the name of the sensor they are using (pink, green, red or yellow — as the typical board game pieces). & Customizable gaming expierience through badges (with the goal to provide HCW with a sense of a…	-	Not described (MO)
64	PSD	DESIGN	PSD: Primary Task Support	Self‐monitoring	A system that keeps track of one’s own performance or status supports the user in achieving goals.	+	EMS = self-monitoring	-	NA (group-level)	+	EMS = self-monitoring, but feedback reports not directly to auditees (near-real-time departmental and individual reports reviewed with staff weekly)	-	NA; feedback in the form of decision support at POC	+	Described; For each clinician, the team identified a subset of cases that would teach the guideline principles clearly, keeping the ratio of erroneously to correctly managed cases to approximately 1:2. & To accomplish our goal, we opted for an interactive, computer-based presentation of feedback, which FIT predicts would be less likely to shift attention away from the task than simple verbal pres…	-	NA	-	Not described (MO)	-	Not described (MO)	+	EMS = self-monitoring	-	Not described (MO)
65	PSD	DESIGN	PSD: Primary Task Support	Simulation	Systems that provide simulations can persuade by enabling users to observe immediately the link between cause and effect.	-	NA	-	NA	-	NA	-	NA; feedback in the form of decision support at POC	-	NA	-	NA	-	NA	-	NA	-	NA	-	NA
66	PSD	DESIGN	PSD: Primary Task Support	Rehearsal	A system providing means with which to rehearse a behavior can enable people to change their attitudes or behavior in the real world.	-	NA	-	NA	-	NA	-	NA; feedback in the form of decision support at POC	-	NA	-	NA	-	NA	-	NA	-	NA	-	NA
67	PSD	DESIGN	PSD: Dialogue Support	Praise	By offering praise, a system can make users more open to persuasion	-	Not described (MO)	-	Not described (MO)	-	Not described (MO)	-	NA; feedback in the form of decision support at POC	+	Described; Discouraging FI Not used—per FIT recommendations & Praise Not used—per FIT recommendations	-	NA	-	NA	-	NA	+	Descibed; After logging in, players were welcomed with some game information in the homepage: their name, avatar, current level, their current score and how far they were from levelling up (combined with a progress bar, which provides visual feedback).	-	Not described (MO)
68	PSD	DESIGN	PSD: Dialogue Support	Rewards	Systems that reward target behaviors may have great persuasive powers.	-	Not described (MO)	-	Not described (MO)	-	Not described (MO)	-	NA; feedback in the form of decision support at POC	-	Not described (MO)	-	NA	-	NA	-	NA	+	Described; By using these elements, feedback (provided regarding HH performance), competition (implemented by presenting the currently highest score with a bar of different color) and win state (the player with the highest score at the end of the shift was the winner) mechanics were explored. & second round: Players are rewarded for a wide range of actions both in the ward (e.g., being the HCW wi…	-	Not described (MO)
69	PSD	DESIGN	PSD: Dialogue Support	Reminders	If a system reminds users of their target behavior, the users will more likely achieve their goals	+	Described: All staff agreed that the device should issue a reminder signal if no response (i.e. failed to disinfect hands) was received to the first prompting. Seven staff would like to have only one reminder signal, while the other seven would prefer up to two reminder signals. One physician would like to be reminded every 15 s until a response is received and suggested a reminder signal that wi…	-	NA	+	Described; Real-time feedback consisted of visual and auditory signals on the HCW badge; red/yellow/green lights on the badge corresponded with current status: red indicated a missed opportunity, yellow served as a reminder to perform HH before moving to the next patient, and green indicated a compliant status. A soft chime would also indicate movement into and out of the bed zone.	-	NA; feedback in the form of decision support at POC	-	Not described (MO)	-	NA	-	NA	+	Described; Decision-support: participants required timely advice to optimize diagnostic and AB treatments for individual patients (i.e. personalized medicine) and warnings to proactively change empirical treatment.	-	NA	-	NA
70	PSD	DESIGN	PSD: Dialogue Support	Suggestion	Systems offering fitting suggestions will have greater persuasive powers	-	NA	-	NA	+	Described; Real-time feedback consisted of visual and auditory signals on the HCW badge; red/yellow/green lights on the badge corresponded with current status: red indicated a missed opportunity, yellow served as a reminder to perform HH before moving to the next patient, and green indicated a compliant status. A soft chime would also indicate movement into and out of the bed zone.	-	NA; feedback in the form of decision support at POC	+	Described; it showed the physician the specific decision path he or she took, highlighted correct and incorrect decisions (a step towards correct-solution information) and provided correct solution information (one of the most effective cues according to the meta-analytic findings sizes reported earlier) by revealing the correct course of action when a participant clicked on a series of yes-or-no…	-	NA	-	NA	+	Described; Decision-support: participants required timely advice to optimize diagnostic and AB treatments for individual patients (i.e. personalized medicine) and warnings to proactively change empirical treatment.	-	NA	+	Described; Many programs used a preauthorization process for antimicrobials whereby a prescriber paged a member of the ASP to acquire approval for use of a specific agent. & The importance of a nonconfrontational style was emphasized. As 1 physician explained, “I have heard the pharmacists and the fellows on the phone talking to the people requesting antibiotics and it’s not a confrontational kin…
71	PSD	DESIGN	PSD: Dialogue Support	Similarity	People are more readily persuaded through systems that remind them of themselves in some meaningful way.	-	NA	-	NA	-	NA	-	NA	-	NA	-	NA	-	NA	-	NA	-	NA	-	NA
72	PSD	DESIGN	PSD: Dialogue Support	Liking	A system that is visually attractive for its users is likely to be more persuasive.	-	Not described (MO)	-	Not described (MO)	-	Not described (MO)	-	NA; feedback in the form of decision support at POC	+	Described; Based on research assistants’ reports of recipients’ reactions, the PowerPoint presentation received positive reactions, as it organised the guidelines for ASB and CAUTI classification and treatment in a simple, understandable way without loss of information fidelity.	-	Not described (MO)	-	NA	-	NA	+	Described; Each bar was illustrated with similar avatars, just to provide an element of entertainment. & The avatars were changed to differ between each other in the cap colour, which corresponded to the name of the sensor they are using (pink, green, red or yellow — as the typical board game pieces).	-	Not described (MO)
73	PSD	DESIGN	PSD: Dialogue Support	Social role	If a system adopts a social role, users will more likely use it for persuasive purposes.	-	Not described	-	Not described	-	Not described	-	NA; feedback in the form of decision support at POC	-	Not described	-	NA	-	NA	-	NA	-	Not described	-	Not described
74	PSD	DESIGN	PSD: System Credibility Support	Trustworthiness	A system that is viewed as trustworthy will have increased powers of persuasion.	+	Described; Nurses and administrators thought positively about the credibility of the EMS. Additional questions asked about quality/validity of EMS in certain cases (e.g. wearing gloves and in case of non-physical contacts)	+	Described; Reports did not provide contextual information (correct HH). HHCI enables fair HH comparison, but more cumbersome to report and less intuitive to HCP. & GMS HH rates were lower than previously reported at the facility, leading to considerable consternation among staff and managers and resulting in lack of confidence (questioning accuracy) in the new system.	+	Not described (MO); Mechanism established for collecting and addressing staff concerns throughout implementation. & Staff interest in knowing scores drove development of improved dashboard.	-	NA; feedback in the form of decision support at POC	+	Described; Based on research assistants’ reports of recipients’ reactions, the PowerPoint presentation received positive reactions, as it organised the guidelines for ASB and CAUTI classification and treatment in a simple, understandable way without loss of information fidelity. & in additional aritcle: This algorithm has been reviewed and modified in accordance with the comments of 8 of 11 exper…	+	Described; Inter-rater reliability and validity were determined through trials at the Royal Melbourne Hospital, Victoria, by auditors from different health profession backgrounds and with differing levels of experience in AMS. Charts were assessed and compared with those of ‘experts’, consisting of the research group that designed the tool. & From the initial assessment at the Royal Melbourne Hos…	-	NA	+	Described; Participants did not want responsibility for collecting, analyzing and interpreting data, due to time constraints, insufficient data management skills and AMR knowledge.	+	Described in discussion: Another concern is related to HCWs practices’ monitoring, which brings up privacy issues. There is a danger that management will try to use this sort of information against the workers, which in turn will make them less willing to use the system. One might argue that management can make the system’s usage obligatory. By making the “game” mandatory, one is negatively impac…	+	Described; The recommendations to change a drug or to not use a drug, for the most part, are pretty well accepted because I think the pharmacists and the fellows do a good job of explaining why it is that they’re making that recommendation.” & When relaying stewardship program recommendations, the importance of communicating with the clinical team pharmacist was emphasized in avoiding the police …
75	PSD	DESIGN	PSD: System Credibility Support	Expertise	A system that is viewed as incorporating expertise will have increased powers of persuasion.	-	Not described	-	Not described	-	Not described	-	Not described	-	Not described	+	Described; Many respondents reported that the training scenarios better equipped them to judge the appropriateness of the prescription, although therewere still some complex cases where expert advice to assist in the evaluation of appropriateness was desirable.	-	NA	+	Described; To come to substantiated improvement strategies that fit AF data and HCW working routines, and that contribute to improved individual patient care and limiting AMR, participants required help fromdata-, quality-, and AMR-experts.	-	Not described	+	Described; Many programs used a preauthorization process for antimicrobials whereby a prescriber paged a member of the ASP to acquire approval for use of a specific agent. 7 The importance of a nonconfrontational style was emphasized. As 1 physician explained, “I have heard the pharmacists and the fellows on the phone talking to the people requesting antibiotics and it’s not a confrontational kin…
76	PSD	DESIGN	PSD: System Credibility Support	Surface credibility	People make initial assessments of the system credibility based on a firsthand inspection.	-	Not described	-	Not described	-	Not described	-	Not described	+	Described; Based on research assistants’ reports of recipients’ reactions, the PowerPoint presentation received positive reactions, as it organised the guidelines for ASB and CAUTI classification and treatment in a simple, understandable way without loss of information fidelity.	-	Not described	-	NA	-	Not described	-	Not described	-	Not described
77	PSD	DESIGN	PSD: System Credibility Support	Real‐world feel	A system that highlights people or organization behind its content or services will have more credibility.	-	Not described (MO)	-	Not described	-	Not described	-	Not described	-	Not described	-	Not described	-	NA	-	Not described	-	Not described	-	Not described
78	PSD	DESIGN	PSD: System Credibility Support	Authority	A system that leverages roles of authority will have enhanced powers of persuasion.	-	NA	+	Implied; feedback via managers/administrators	-	Not described	-	Not described	-	Not described	-	Not described	-	NA	-	Not described	+	Described in discussion: Another concern is related to HCWs practices’ monitoring, which brings up privacy issues. There is a danger that management will try to use this sort of information against the workers, which in turn will make them less willing to use the system. One might argue that management can make the system’s usage obligatory. By making the “game” mandatory, one is negatively impac…	+	Described; Many programs used a preauthorization process for antimicrobials whereby a prescriber paged a member of the ASP to acquire approval for use of a specific agent. & The importance of a nonconfrontational style was emphasized. As 1 physician explained, “I have heard the pharmacists and the fellows on the phone talking to the people requesting antibiotics and it’s not a confrontational kin…
79	PSD	DESIGN	PSD: System Credibility Support	Third‐party endorsements	Third‐party endorsements, especially from well‐known and respected sources, boost perceptions on system credibility.	-	NA	-	NA	-	Not described	-	Not described	-	Not described	-	Not described	-	NA	-	Not described	-	Not described	-	NA
80	PSD	DESIGN	PSD: System Credibility Support	Verifiability	Credibility perceptions will be enhanced if a system makes it easy to verify the accuracy of site content via outside sources.	-	Not described	-	Not described	-	Not described	-	Not described	-	Not described	-	Not described	-	NA	-	Not described	-	Not described	-	Not described
81	PSD	DESIGN	PSD: Social Support	Social learning	A person will be more motivated to perform a target behavior if (s)he can use a system to observe others performing the behavior.	-	NA	-	NA	-	NA	-	NA	-	NA	-	NA	~	Partially described; Observations as part of IC-IQC tool support social learning & Feedback indicated that observing practice was valued by staff as an opportunity to look at practice delivery and the environment. There was also a recognition that staff disliked covert observation and wanted to understand what was expected and how they could improve practice.	-	NA	-	Not described	-	NA
82	PSD	DESIGN	PSD: Social Support	Social comparison	System users will have a greater motivation to perform the target behavior if they can compare their performance with the performance of others.	+	Yes; compared to peers (individual and group)	-	Not described (MO)	+	Described; Posting of unit/department compliance rates promoted friendly competition and comparison over time; staff requested frequent updates to scores.	-	NA; feedback in the form of decision support at POC	+	No; Normative information Not used—focus was on the individual’s decision-making process & Norms Not used—focus was on the individual’s decision-making process	+	Described; Key areas of interest for benchmarking were adequate documentation of indication, compliance with prescribing guidelines (including antimicrobial choice, dose, route and duration if prolonged) and whether surgical prophylaxiswas continued for.24 h.	-	Not described (MO)	+	Described; These insights would have to be benchmarked against some standard, such as local policies, guidelines or comparisons to other hospitals. & Both trends over time and benchmarks with other regional hospitals were required.	+	Described; By using these elements, feedback (provided regarding HH performance), competition (implemented by presenting the currently highest score with a bar of different color) and win state (the player with the highest score at the end of the shift was the winner) mechanics were explored. & The social component of the solution is given by a page displaying all players, who can interact with e…	-	Not described (MO)
83	PSD	DESIGN	PSD: Social Support	Normative influence	A system can leverage normative influence or peer pressure to increase the likelihood that a person will adopt a target behavior	+	Described: different perspective on perceived and desired relavence of normative influence. Administrators: social influence is a facilitator for HH, strong performers act as role models and leaders. Teamwork and group cohesion support EMS implementation. Conversely, nurses: social influences deterrent to EMS implementation. Not interested in group confirmity/social comparison, focused on own beh…	-	Not described (MO)	+	Described; Posting of unit/department compliance rates promoted friendly competition and comparison over time; staff requested frequent updates to scores.	~	Partially described; CBR shows previous choices to influence current choice in treatment	+	No; Normative information Not used—focus was on the individual’s decision-making process & Norms Not used—focus was on the individual’s decision-making process	-	Not described (MO)	-	Not described (MO)	+	Described; Respondents saw clear added value of AF to evaluate and improve the status quo and consequently proactively change current policies and practices. Furthermore, AF can facilitate objective discussions about performance. Lastly, it creates room for discussions on innovations (e.g. phage therapy).	+	Described; By using these elements, feedback (provided regarding HH performance), competition (implemented by presenting the currently highest score with a bar of different color) and win state (the player with the highest score at the end of the shift was the winner) mechanics were explored. & The social component of the solution is given by a page displaying all players, who can interact with e…	+	Described; When relaying stewardship program recommendations, the importance of communicating with the clinical team pharmacist was emphasized in avoiding the police image, as alluded to by a stewardship team pharmacist: Communicating with the pharmacist on a particular teamworks really well because they’re able to bring [the issue] to their team, and it just kind of comes up; they don’t see it a…
84	PSD	DESIGN	PSD: Social Support	Social facilitation	System users are more likely to perform target behavior if they discern via the system that others are performing the behavior along with them	-	Not described	-	Not described	-	Not described	-	NA; feedback in the form of decision support at POC	-	Not described	-	Not described (MO)	-	Not described (MO)	-	Not described (MO)	+	Described; By using these elements, feedback (provided regarding HH performance), competition (implemented by presenting the currently highest score with a bar of different color) and win state (the player with the highest score at the end of the shift was the winner) mechanics were explored. & The social component of the solution is given by a page displaying all players, who can interact with e…	-	Not described
85	PSD	DESIGN	PSD: Social Support	Cooperation	A system can motivate users to adopt a target attitude or behavior by leveraging human beings’ natural drive to co‐operate.	-	Not described	-	Not described	-	Not described	+	Described; The system has potential to promote and facilitate communication between nurses, clinicians and infection specialists as shown by the interaction among them during the trial. & It increases and facilitates the interaction between clinicians and patients. Therefore it helps engaging with patients and opens the possibility to educate population on antibiotic misuse and its consequences.	-	Not described	+	Described; Many respondents reported that the training scenarios better equipped them to judge the appropriateness of the prescription, although therewere still some complex cases where expert advice to assist in the evaluation of appropriateness was desirable.	-	Not described (MO)	+	Described; Respondents saw clear added value of AF to evaluate and improve the status quo and consequently proactively change current policies and practices. Furthermore, AF can facilitate objective discussions about performance. Lastly, it creates room for discussions on innovations (e.g. phage therapy).	+	Described; The social component of the solution is given by a page displaying all players, who can interact with each other and exhibit their status in the game, thus providing a sense of both competition and cooperation.	+	Described; Many programs used a preauthorization process for antimicrobials whereby a prescriber paged a member of the ASP to acquire approval for use of a specific agent. & The importance of a nonconfrontational style was emphasized. As 1 physician explained, “I have heard the pharmacists and the fellows on the phone talking to the people requesting antibiotics and it’s not a confrontational kin…
86	PSD	DESIGN	PSD: Social Support	Competition	A system can motivate users to adopt a target attitude or behavior by leveraging human beings’ natural drive to compete	-	Not described (MO)	-	Not described (MO)	+	Described; Posting of unit/department compliance rates promoted friendly competition and comparison over time; staff requested frequent updates to scores.	-	NA; feedback in the form of decision support at POC	-	Not described	-	Not described (MO)	-	Not described (MO)	-	Not described (MO)	+	Described, including substantiation; By using these elements, feedback (provided regarding HH performance), competition (implemented by presenting the currently highest score with a bar of different color) and win state (the player with the highest score at the end of the shift was the winner) mechanics were explored. & A partial leaderboard presented the players’ current position in the ranking …	-	Not described (MO)
87	PSD	DESIGN	PSD: Social Support	Recognition	By offering public recognition for an individual or group, a system can increase the likelihood that a person/ group will adopt a target behavior.	-	Not described (MO)	-	Not described (MO)	~	Partially described; Staff interest in knowing scores drove development of improved dashboard	-	NA; feedback in the form of decision support at POC	-	Not described	-	Not described (MO)	-	Not described (MO)	-	Not described (MO)	+	Described; The social component of the solution is given by a page displaying all players, who can interact with each other and exhibit their status in the game, thus providing a sense of both competition and cooperation. A players’ small profile can include: name/username, level,description, number of HH compliances (since the gamebegan), number of achieved badges and option of receivingmessages…	-	Not described (MO)
122	Behavior Change Techniques (BCTs)	1. Goals and planning	1. Goals and planning	1.1 Goal setting (behavior)	Set or agree on a goal defined in terms of the behavior to be achieved Note: only code goal-setting if there is sufficient evidence that goal set as part of intervention; if goal undescribed or a behavioral outcome, code 1.3, Goal setting (outcome); if the goal defines a specific context, frequency, duration or intensity for the behavior, also code 1.4, Action planning	~	Not clearly described if goal is provided in the intervention (MO). Goal linked to literature (currently 40% compliance, expected 80% compliance)	+	Described, but not substantiated; goal line, which was set at 10% above the baseline compliance for that unit.	-	Not described (MO)	-	NA; feedback in the form of decision support at POC	-	Described; Goal setting Not used—feedback given for individual cases of low frequency for an individual physician, with focus on learning and individual decision-making process rather than performance goals.	-	Not described (MO)	-	Not described	+	Described; Therefore, participants wanted to extensively discuss goals t omake them realistic and relevant for their patients and for limiting AMR.	-	Not described (MO)	-	Not described
123	Behavior Change Techniques (BCTs)	1. Goals and planning	1. Goals and planning	1.2 Problem solving	Analyse , or prompt the person to analyse, factors influencing the behavior and generate or select strategies that include overcoming barriers and/or increasing facilitators (includes ‘Relapse Prevention’ and ‘Coping Planning’) Note: barrier identification without solutions is not sufficient. If the BCT does not include analysing the behavioral problem, consider 12.3, Avoidance/changing exposure …	-	NA	-	NA	-	NA	-	NA; feedback in the form of decision support at POC	+	Described; For each clinician, the team identified a subset of cases that would teach the guideline principles clearly, keeping the ratio of erroneously to correctly managed cases to approximately 1:2. & The presentation’s interactive nature was also intended to shift attention to the details of the task: it showed the physician the specific decision path he or she took, highlighted correct and i…	-	NA	~	Partially described (link between audit & action planning not fully clear); Staff identified local issues requiring improvement and agreed on expectations and actions. These were included in the daily handover, local education, knowledge assessment, and the progress audited. Once improvement was demonstrated, monitoring could stop and switch to other issues of concern.	+	Described; Quality management: participants required an overview to quickly see what does (not) go well and improvement suggestions.	-	NA	-	NA
124	Behavior Change Techniques (BCTs)	1. Goals and planning	1. Goals and planning	1.3 Goal setting (outcome)	Set or agree on a goal defined in terms of a positive outcome of wanted behavior Note: only code guidelines if set as a goal in an intervention context; if goal is a behavior, code 1.1, Goal setting (behavior); if goal undescribed code 1.3, Goal setting (outcome)	-	NA	-	NA	-	NA	-	NA; feedback in the form of decision support at POC	-	Described; Goal setting Not used—feedback given for individual cases of low frequency for an individual physician, with focus on learning and individual decision-making process rather than performance goals.	-	NA	-	Not described	+	Described; Therefore, participants wanted to extensively discuss goals tomake them realistic and relevant for their patients and for limiting AMR.	-	NA	-	NA
125	Behavior Change Techniques (BCTs)	1. Goals and planning	1. Goals and planning	1.4 Action planning	Prompt detailed planning of performance of the behavior (must include at least one of context, frequency, duration and intensity). Context may be environmental (physical or social) or internal (physical, emotional or cognitive) (includes ‘Implementation Intentions’) Note: evidence of action planning does not necessarily imply goal setting, only code latter if sufficient evidence	~	Not clearly described if actions are provided in the intervention (MO). Next steps: specific information on how to increase HH, various techniques for increasing HH (prompts, triggers, cues), and suggestions on how to change the behavior will be provided.	-	Described; action planning not part of feedback	-	Not described (MO)	-	NA; feedback in the form of decision support at POC	+	Described; The feedback algorithm served as a sort of explicit target and decision-making tool from which participants could make an actionable plan.	-	Not described (MO)	~	Partially described (link between audit & action planning not fully clear); Staff identified local issues requiring improvement and agreed on expectations and actions. These were included in the daily handover, local education, knowledge assessment, and the progress audited. Once improvement was demonstrated, monitoring could stop and switch to other issues of concern. & Resistance to acknowledgi…	~	Partially described; Quality management: participants required an overview to quickly see what does (not) go well and improvement suggestions. & To come to substantiated improvement strategies that fit AF data and HCW working routines, and that contribute to improved individual patient care and limiting AMR, participants required help fromdata-, quality-, and AMR-experts.	-	Not described (MO)	-	Not described (MO)
126	Behavior Change Techniques (BCTs)	1. Goals and planning	1. Goals and planning	1.5 Review behavior goal(s)	Review behavior goal(s) jointly with the person and consider modifying goal(s) or behavior change strategy in light of achievement. This may lead to re-setting the same goal, a small change in that goal or setting a new goal instead of (or in addition to) the first, or no change Note: if goal described in terms of behavior, code 1.5, Review behavior goal(s), if goal undescribed, code 1.7, Review …	+	Preferences described; Nurses reported being in favor of meeting with a mentor on a one-to-one basis to discuss goals and targets and to identify priorities and analyze performance data to support improvement & Next steps: individual performance data reports and additional individual meetings to discuss specific information on how to increase HH, various techniques for increasing HH (prompts, tri…	-	Not described (MO)	-	Not described (MO)	-	NA; feedback in the form of decision support at POC	-	Described; Goal setting Not used—feedback given for individual cases of low frequency for an individual physician, with focus on learning and individual decision-making process rather than performance goals.	-	Not described (MO)	-	Not described (MO)	-	Not described (MO)	-	Not described (MO)	-	Not described (MO)
127	Behavior Change Techniques (BCTs)	1. Goals and planning	1. Goals and planning	1.6 Discrepancy betweencurrent behavior and goal	Draw attention to discrepancies between a person’s current behavior (in terms of the form, frequency, duration, or intensity of that behavior) and the person’s previously set outcome goals, behavioral goals or action plans (goes beyond selfmonitoring of behavior) Note: if discomfort is created only code 13.3, Incompatible beliefs and not 1.6, Discrepancy between current behavior and goal; if goal…	+	Preferences described; Nurses reported being in favor of meeting with a mentor on a one-to-one basis to discuss goals and targets and to identify priorities and analyze performance data to support improvement & Next steps: individual performance data reports and additional individual meetings to discuss specific information on how to increase HH, various techniques for increasing HH (prompts, tri…	-	Not described (MO)	-	Not described (MO)	-	NA; feedback in the form of decision support at POC	+	Described; For each clinician, the team identified a subset of cases that would teach the guideline principles clearly, keeping the ratio of erroneously to correctly managed cases to approximately 1:2. & The presentation’s interactive nature was also intended to shift attention to the details of the task: it showed the physician the specific decision path he or she took, highlighted correct and i…	-	Not described (MO)	-	Not described (MO)	-	Not described (MO)	+	Described; A stats page allows players to generate graphs displaying relevant information about HH compliance rate over a range of days or months (which can be defined by players) or during a shift (in which case the rate is presented by hours). This way, players can analyse their evolution and think of ways to improve their compliance (for example, if they realize they comply less when they rece…	-	Not described (MO)
128	Behavior Change Techniques (BCTs)	1. Goals and planning	1. Goals and planning	1.7 Review outcome goal(s) --> include discussion on process vs. Outcome measurements	Review outcome goal(s) jointly with the person and consider modifying goal(s) in light of achievement. This may lead to resetting the same goal, a small change in that goal or setting a new goal instead of, or in addition to the first Note: if goal described in terms of behavior, code 1.5, Review behavior goal(s), if goal undescribed, code 1.7, Review outcome goal(s); if discrepancy created consi…	-	NA	-	NA	-	NA	-	NA; feedback in the form of decision support at POC	-	NA	-	NA	~	Partially described; Infection reduction data are not reported here as it is unlikely that outcomes will be directly attributable to the use of the tool as other improvements and changes in care occur frequently such as increased isolation provision and increases in robotic surgery.	~	Partially described; Participants would like insight in outcomes relevant to their patients: “Whether you used an AB that allows patients to go home sooner.”	-	Not described (MO)	-	Not described (MO)
129	Behavior Change Techniques (BCTs)	1. Goals and planning	1. Goals and planning	1.8 Behavioral contract	Create a written specification of the behavior to be performed, agreed on by the person, and witnessed by another Note: also code 1.1, Goal setting (behavior)	-	NA	-	NA	-	NA	-	NA; feedback in the form of decision support at POC	-	NA	-	NA	-	NA	-	NA	-	NA	-	NA
130	Behavior Change Techniques (BCTs)	1. Goals and planning	1. Goals and planning	1.9 Commitment	Ask the person to affirm or reaffirm statements indicating commitment to change the behavior Note: if defined in terms of the behavior to be achieved also code 1.1, Goal setting (behavior)	-	NA	-	NA	-	NA	-	NA; feedback in the form of decision support at POC	-	NA	-	NA	~	Partially described; The level of staff training and education reflects the local and organizational commitment to the prevention of infection. & Promotion and awarness reflects local ownership of infection control. & Staff were seldom allocated time to attend training or collect information and sometimes lost the momentum to identify new areas for local improvement. Lack of energy and resilience…	+	Described; By using this multidisciplinary, socio-technical behavioral approach, we gained deep understanding of the relevant stakeholders, their think- and work-processes and their context, including success factors for future implementation.By studying these, we aim to better match HCW’ and other stakeholders’ perspectives to optimally benefit from the vast amount of routinely collected data, t…	-	NA	-	NA
131	Behavior Change Techniques (BCTs)	2. Feedback and monitoring	2. Feedback and monitoring	2.1 Monitoring of behaviorby others withoutfeedback	Observe or record behavior with the person’s knowledge as part of a behavior change strategy Note: if monitoring is part of a data collection procedure rather than a strategy aimed at changing behavior, do not code; if feedback given, code only 2.2, Feedback on behavior, and not 2.1, Monitoring of behavior by others without feedback; if monitoring outcome(s) code 2.5, Monitoring outcome(s) of beh…	-	2.2	-	2.2	-	2.2	-	NA; feedback in the form of decision support at POC	-	2.2	+	Audits as national requirement, feedback ot individuals not explained	+	Described; Staff identified local issues requiring improvement and agreed on expectations and actions. These were included in the daily handover, local education, knowledge assessment, and the progress audited. Once improvement was demonstrated, monitoring could stop and switch to other issues of concern.	+	2.2	-	2.2	-	2.2
132	Behavior Change Techniques (BCTs)	2. Feedback and monitoring	2. Feedback and monitoring	2.2 Feedback on behavior	Monitor and provide informative or evaluative feedback on performance of the behavior (e.g. form, frequency, duration, intensity) Note: if Biofeedback, code only 2.6, Biofeedback and not 2.2, Feedback on behavior; if feedback is on outcome(s) of behavior, code 2.7, Feedback on outcome(s) of behavior; if there is no clear evidence that feedback was given, code 2.1, Monitoring of behavior by others…	~	Partially described; Feedback on HH compliance, including comparison to peers/unit, but not clearly described what feedback is provided (which indicators); part of the study is to explore this.	+	Described; Feedback on HH frequency on group level	~	Partially described; Feedback on HH compliance, but not clearly described what feedback is provided (which indicators and if comparison is included)	-	NA; feedback in the form of decision support at POC	+	Described; For each clinician, the team identified a subset of cases that would teach the guideline principles clearly, keeping the ratio of erroneously to correctly managed cases to approximately 1:2. & The presentation’s interactive nature was also intended to shift attention to the details of the task: it showed the physician the specific decision path he or she took, highlighted correct and i…	-	Not described	-	Not described	-	Not described	+	Described; feedback on HH compliance and comparison with peers	~	Partially described; feedback on prescriptions, but not clear what feedback
133	Behavior Change Techniques (BCTs)	2. Feedback and monitoring	2. Feedback and monitoring	2.3 Self-monitoring ofbehavior	Establish a method for the person to monitor and record their behavior(s) as part of a behavior change strategy Note: if monitoring is part of a data collection procedure rather than a strategy aimed at changing behavior, do not code; if monitoring of outcome of behavior, code 2.4, Self-monitoring of outcome(s) of behavior; if monitoring is by someone else (without feedback), code 2.1, Monitoring…	~	2.3 (not self, but by EMS)	~	2.3 (not self, but by EMS)	~	2.3 (not self, but by EMS)	-	NA; feedback in the form of decision support at POC	~	2.3 (not self, but by research team)	-	Not described	-	Not described	~	2.3 (not self, but by AF/decision support system)	~	2.3 (not self, but by EMS)	-	Not described
134	Behavior Change Techniques (BCTs)	2. Feedback and monitoring	2. Feedback and monitoring	2.4 Self-monitoring ofoutcome(s) of behavior	Establish a method for the person tomonitor and record the outcome(s) oftheir behavior as part of a behaviorchange strategyNote: if monitoring is part of a datacollection procedure rather than astrategy aimed at changing behavior, donot code ; if monitoring behavior, code2.3, Self-monitoring of behavior; ifmonitoring is by someone else (withoutfeedback), code 2.5, Monitoringoutcome(s) of behavior…	-	NA	-	NA	-	NA	-	NA; feedback in the form of decision support at POC	-	NA	-	NA	-	NA	-	NA	-	NA	-	NA
135	Behavior Change Techniques (BCTs)	2. Feedback and monitoring	2. Feedback and monitoring	2.5 Monitoring outcome(s)of behavior by otherswithout feedback	Observe or record outcomes of behavior with the person’s knowledge as part of a behavior change strategy Note: if monitoring is part of a data collection procedure rather than a strategy aimed at changing behavior, do not code; if feedback given, code only 2.7, Feedback on outcome(s) of behavior; if monitoring behavior code 2.1, Monitoring of behavior by others without feedback; if self-monitorin…	-	NA	-	NA	-	NA	-	NA; feedback in the form of decision support at POC	-	NA	-	NA	-	NA	-	NA	-	NA	-	NA
136	Behavior Change Techniques (BCTs)	2. Feedback and monitoring	2. Feedback and monitoring	2.6 Biofeedback	Provide feedback about the body (e.g. physiological or biochemical state) using an external monitoring device as part of a behavior change strategy Note: if Biofeedback, code only 2.6, Biofeedback and not 2.2, Feedback on behavior or 2.7, Feedback on outcome(s) of behaviour	-	NA	-	NA	-	NA	-	NA; feedback in the form of decision support at POC	-	NA	-	NA	-	NA	-	NA	-	NA	-	NA
137	Behavior Change Techniques (BCTs)	2. Feedback and monitoring	2. Feedback and monitoring	2.7 Feedback on outcome(s)of behavior	Monitor and provide feedback on the outcome of performance of the behavior Note: if Biofeedback, code only 2.6, Biofeedback and not 2.7, Feedback on outcome(s) of behavior; if feedback is on behavior code 2.2, Feedback on behavior; if there is no clear evidence that feedback was given code 2.5, Monitoring outcome(s) of behavior by others without feedback; if feedback on behaviour is evaluative e.…	-	NA	-	NA	-	NA	-	NA; feedback in the form of decision support at POC	-	NA	-	NA	~	Partially described; Infection reduction data are not reported here as it is unlikely that outcomes will be directly attributable to the use of the tool as other improvements and changes in care occur frequently such as increased isolation provision and increases in robotic surgery.	~	Partially described; Participants would like insight in outcomes relevant to their patients: “Whether you used an AB that allows patients to go home sooner.”	-	NA	-	NA
138	Behavior Change Techniques (BCTs)	3. Social support	3. Social support	3.1 Social support(undescribed)	Advise on, arrange or provide social support (e.g. from friends, relatives, colleagues,’ buddies’ or staff) or noncontingent praise or reward for performance of the behavior. It includes encouragement and counselling, but only when it is directed at the behavior Note: attending a group class and/or mention of ‘follow-up’ does not necessarily apply this BCT, support must be explicitly mentioned; i…	-	NA	~	Partially described; the IP manager actively promoted hand hygiene adherence	~	Partially described; department directors explicitly included HH in their team meetings & senior leadership provided visible support for HH and use of the ESM as a measurement tool	+	Described; The system has potential to promote and facilitate communication between nurses, clinicians and infection specialists as shown by the interaction among them during the trial. & It increases and facilitates the interaction between clinicians and patients. Therefore it helps engaging with patients and opens the possibility to educate population on antibiotic misuse and its consequences.	+	Described; Though feedback recipients occasionally tried to justify their original decisions, the feedback session quickly turned to the evidence and a learning opportunity for the recipient.	+	Described; Many respondents reported that the training scenarios better equipped them to judge the appropriateness of the prescription, although therewere still some complex cases where expert advice to assist in the evaluation of appropriateness was desirable.	~	Partially described; The presence of a visible, credible advisor ensures queries are promptly managed and learning is not delayed.	~	Partially described; Respondents saw clear added value of AF to evaluate and improve the status quo and consequently proactively change current policies and practices. Furthermore, AF can facilitate objective discussions about performance. Lastly, it creates room for discussions on innovations (e.g. phage therapy).	+	Described; The social component of the solution is given by a page displaying all players, who can interact with each other and exhibit their status in the game, thus providing a sense of both competition and cooperation. & Target dynamics are emotions, so that HCWs become aware and reflect about their performance, and relationships, which are related to cooperation and competition.	+	Described; The importance of a nonconfrontational style was emphasized. As 1 physician explained, “I have heard the pharmacists and the fellows on the phone talking to the people requesting antibiotics and it’s not a confrontational kind of system for the most part so I think people are, in general, willing to take recommendations and advice. The recommendations to change a drug or to not use a d…
139	Behavior Change Techniques (BCTs)	3. Social support	3. Social support	3.2 Social support (practical)	Advise on, arrange, or provide practical help (e.g. from friends, relatives, colleagues, ‘buddies’ or staff) for performance of the behavior Note: if emotional, code 3.3, Social support (emotional); if general or undescribed, code 3.1, Social support (undescribed) If only restructuring the physical environment or adding objects to the environment, code 12.1, Restructuring the physical environment…	-	NA	-	NA	-	NA	-	NA; feedback in the form of decision support at POC	-	NA	-	NA	-	NA	-	NA	-	NA	-	NA
140	Behavior Change Techniques (BCTs)	3. Social support	3. Social support	3.3 Social support(emotional)	Advise on, arrange, or provide emotional social support (e.g. from friends, relatives, colleagues, ‘buddies’ or staff) for performance of the behavior Note: if practical, code 3.2, Social support (practical); if unspecifie	-	NA	-	NA	-	NA	-	NA; feedback in the form of decision support at POC	-	NA	-	NA	-	NA	-	NA	-	NA	-	NA
141	Behavior Change Techniques (BCTs)	4. Shaping knowledge	4. Shaping knowledge	4.1 Instruction on how to perform a behavior	Advise or agree on how to perform the behavior (includes ‘Skills training’) Note: when the person attends classes such as exercise or cookery, code 4.1, Instruction on how to perform the behavior, 8.1, Behavioral practice/rehearsal and 6.1, Demonstration of the behavior	~	Preferences described; Nurses reported being in favor of meeting with a mentor on a one-to-one basis to discuss goals and targets and to identify priorities and analyze performance data to support improvement & Next steps: individual performance data reports and additional individual meetings to discuss specific information on how to increase HH, various techniques for increasing HH (prompts, tri…	~	Partially described; the IP manager actively promoted hand hygiene adherence	~	Partially described; Initial education and training was provided by the vendor. Unit, department, and facility leadership provided ongoing education, training, and encouragement based on compliance reports and observed need. Training on system use was incorporated in to new hire orientation and employee onboarding.	-	NA; feedback in the form of decision support at POC	+	Described; In developing the algorithm to be used for classifying cases in the study, we learnt that clinicians routinely caring for patients with urinary catheters use mental models that often deviate from guidelines when classifying cases of catheter-associated bacteriuria as either ASB or CAUTI.22 Thus, designing an intervention that shifted attention to the details of the task and fostered be…	+	Described; Many respondents reported that the training scenarios better equipped them to judge the appropriateness of the prescription, although therewere still some complex cases where expert advice to assist in the evaluation of appropriateness was desirable.	-	NA	+	Described; Education: additional needs for educational purposes were the possibility to zoom in to individual cases that can be reflected upon. AF should support reconstructing and improving the reasoning underlying decisions (i.e. declarative information).	-	Not described (MO)	+	Described; The importance of a nonconfrontational style was emphasized. As 1 physician explained, “I have heard the pharmacists and the fellows on the phone talking to the people requesting antibiotics and it’s not a confrontational kind of system for the most part so I think people are, in general, willing to take recommendations and advice. The recommendations to change a drug or to not use a d…
142	Behavior Change Techniques (BCTs)	4. Shaping knowledge	4. Shaping knowledge	4.2 Information about antecedents	Provide information about antecedents (e.g. social and environmental situations and events, emotions, cognitions) that reliably predict performance of the behaviour	-	NA	-	NA	-	NA	-	NA; feedback in the form of decision support at POC	-	NA	-	NA	-	NA	-	NA	-	NA	+	Described; The importance of a nonconfrontational style was emphasized. As 1 physician explained, “I have heard the pharmacists and the fellows on the phone talking to the people requesting antibiotics and it’s not a confrontational kind of system for the most part so I think people are, in general, willing to take recommendations and advice. The recommendations to change a drug or to not use a d…
143	Behavior Change Techniques (BCTs)	4. Shaping knowledge	4. Shaping knowledge	4.3 Re-attribution	Elicit perceived causes of behavior and suggest alternative explanations (e.g. external or internal and stable or unstable)	-	NA	-	NA	-	NA	-	NA; feedback in the form of decision support at POC	-	NA	-	NA	-	NA	-	NA	-	NA	-	NA
144	Behavior Change Techniques (BCTs)	4. Shaping knowledge	4. Shaping knowledge	4.4 Behavioral experiments	Advise on how to identify and test hypotheses about the behavior, its causes and consequences, by collecting and interpreting data	-	NA	-	NA	-	NA	-	NA; feedback in the form of decision support at POC	-	NA	-	NA	-	NA	-	NA	-	NA	-	NA
145	Behavior Change Techniques (BCTs)	5. Natural consequences	5. Natural consequences	5.1 Information abouthealth consequences	Provide information (e.g. written, verbal, visual) about health consequences of performing the behavior Note: consequences can be for any target, not just the recipient(s) of the intervention; emphasising importance of consequences is not sufficient; if information about emotional consequences, code 5.6, Information about emotional consequences; if about social, environmental or undescribed conse…	-	NA	-	NA	-	NA	-	NA; feedback in the form of decision support at POC	-	NA	-	NA	-	NA	+	Described; Participants would like insight in outcomes relevant to their patients: “Whether you used an AB that allows patients to go home sooner.”	-	NA	-	NA
146	Behavior Change Techniques (BCTs)	5. Natural consequences	5. Natural consequences	5.2 Salience ofconsequences	Use methods specifically designed to emphasise the consequences of performing the behaviour with the aim of making them more memorable (goes beyond informing about consequences) Note: if information about consequences, also code 5.1, Information about health consequences, 5.6, Information about emotional consequences or 5.3, Information about social and environmental consequences	-	NA	-	NA	-	NA	-	NA; feedback in the form of decision support at POC	-	NA	-	NA	-	NA	-	NA	-	NA	-	NA
147	Behavior Change Techniques (BCTs)	5. Natural consequences	5. Natural consequences	5.3 Information about socialand environmentalconsequences	Provide information (e.g. written, verbal, visual) about social and environmental consequences of performing the behavior Note: consequences can be for any target, not just the recipient(s) of the intervention; if information about health or consequences, code 5.1, Information about health consequences; if about emotional consequences, code 5.6, Information about emotional consequences; if undesc…	-	NA	-	NA	-	NA	-	NA; feedback in the form of decision support at POC	-	NA	-	NA	-	NA	-	NA	-	NA	-	NA
148	Behavior Change Techniques (BCTs)	5. Natural consequences	5. Natural consequences	5.4 Monitoring of emotionalconsequences	Prompt assessment of feelings after attempts at performing the behavior	-	NA	-	NA	-	NA	-	NA; feedback in the form of decision support at POC	-	NA	-	NA	-	NA	-	NA	-	NA	-	NA
149	Behavior Change Techniques (BCTs)	5. Natural consequences	5. Natural consequences	5.5 Anticipated regret	Induce or raise awareness of expectations of future regret about performance of the unwanted behavior Note: not including 5.6, Information about emotional consequences; if suggests adoption of a perspective or new perspective in order to change cognitions also code 13.2, Framing/reframing	-	NA	-	NA	-	NA	-	NA; feedback in the form of decision support at POC	-	NA	-	NA	-	NA	-	NA	-	NA	-	NA
150	Behavior Change Techniques (BCTs)	5. Natural consequences	5. Natural consequences	5.6 Information aboutemotional consequences	Provide information (e.g. written, verbal, visual) about emotional consequences of performing the behavior Note: consequences can be related to emotional health disorders (e.g. depression, anxiety) and/or states of mind (e.g. low mood, stress); not including 5.5, Anticipated regret; consequences can be for any target, not just the recipient(s) of the intervention; if information about health cons…	-	NA	-	NA	-	NA	-	NA; feedback in the form of decision support at POC	-	NA	-	NA	-	NA	-	NA	-	NA	-	NA
151	Behavior Change Techniques (BCTs)	6. Comparison of behaviour	6. Comparison of behaviour	6.1 Demonstration of the behavior	Provide an observable sample of the performance of the behaviour, directly in person or indirectly e.g. via film, pictures, for the person to aspire to or imitate (includes ‘Modelling’). Note: if advised to practice, also code, 8.1, Behavioural practice and rehearsal; If provided with instructions on how to perform, also code 4.1, Instruction on how to perform the behaviour	-	NA	-	NA	-	NA	-	NA; feedback in the form of decision support at POC	-	No; Normative information Not used—focus was on the individual’s decision-making process & Norms Not used—focus was on the individual’s decision-making process	+	Described; Many respondents reported that the training scenarios better equipped them to judge the appropriateness of the prescription, although therewere still some complex cases where expert advice to assist in the evaluation of appropriateness was desirable.	~	Partially described; Observations as part of IC-IQC tool support social learning & Feedback indicated that observing practice was valued by staff as an opportunity to look at practice delivery and the environment. There was also a recognition that staff disliked covert observation and wanted to understand what was expected and how they could improve practice.	-	NA	-	NA	-	NA
152	Behavior Change Techniques (BCTs)	6. Comparison of behaviour	6. Comparison of behaviour	6.2 Social comparison	Draw attention to others’ performance to allow comparison with the person’s own performance Note: being in a group setting does not necessarily mean that social comparison is actually taking place	+	Yes; HH compliance compared to peers (individual and group)	-	NA	-	NA	-	NA; feedback in the form of decision support at POC	-	No; Normative information Not used—focus was on the individual’s decision-making process & Norms Not used—focus was on the individual’s decision-making process	+	Described; Key areas of interest for benchmarking were adequate documentation of indication, compliance with prescribing guidelines (including antimicrobial choice, dose, route and duration if prolonged) and whether surgical prophylaxiswas continued for.24 h.	-	NA	+	Described; benchmark with other hospitals and trends over time	+	Described; By using these elements, feedback (provided regarding HH performance), competition (implemented by presenting the currently highest score with a bar of different color) and win state (the player with the highest score at the end of the shift was the winner) mechanics were explored. & The social component of the solution is given by a page displaying all players, who can interact with e…	-	NA
153	Behavior Change Techniques (BCTs)	6. Comparison of behaviour	6. Comparison of behaviour	6.3 3 Information aboutothers’ approval	Provide information about what other people think about the behavior. The information clarifies whether others will like, approve or disapprove of what the person is doing or will do	-	NA	-	NA	-	NA	-	NA; feedback in the form of decision support at POC	-	No; Normative information Not used—focus was on the individual’s decision-making process & Norms Not used—focus was on the individual’s decision-making process	-	NA	~	Partially described; Reflects local ownership of infection control.	-	NA	-	NA	-	NA
154	Behavior Change Techniques (BCTs)	7. Associations	7. Associations	7.1 Prompts/cues	Introduce or define environmental or social stimulus with the purpose of prompting or cueing the behavior. The prompt or cue would normally occur at the time or place of performance Note: when a stimulus is linked to a specific action in an if-then plan including one or more of frequency, duration or intensity also code 1.4, Action planning	+	Prompts and reminders at point of care. Prefrences for prompts: light signal not a good option (not noticable), different auditory or vibrating signals preferred, depending on the patient’s level of precaution (e.g. palliative care) and considering background noises in work context. Preferences for reminders: only one reminder signal or up to two reminder signals or reminded every 15 s until a re…	~	Partially described; the IP manager actively promoted hand hygiene adherence & IP manager periodically held informal conversations with unit managers about the reports, encouraging them to share the data with their staff.	+	Described; prompts (visual and auditory) at point of care	-	Not described how DSS promts right prescription behavior	-	Not described	-	Not described	+	Described; It was envisaged that prompts and reminders would increase awareness and that posters and screen savers could provide useful information. However, audible reminders confused some patients, irritated some staff, and were rapidly removed or sabotaged by detractors. Some senior managers removed infection control notice boards as they found them “untidy,” and plans to install monitors fail…	+	Described; participants required timely advice to optimize diagnostic and AB treatments for individual patients (i.e. personalized medicine) and warnings to proactively change empirical treatment.	+	Described; after shift e-mails to check HH compliance and social comparison	+	Described; The importance of a nonconfrontational style was emphasized. As 1 physician explained, “I have heard the pharmacists and the fellows on the phone talking to the people requesting antibiotics and it’s not a confrontational kind of system for the most part so I think people are, in general, willing to take recommendations and advice. The recommendations to change a drug or to not use a d…
155	Behavior Change Techniques (BCTs)	7. Associations	7. Associations	7.2 Cue signalling reward	Identify an environmental stimulus that reliably predicts that reward will follow the behavior (includes ‘Discriminative cue’)	-	NA	-	NA	-	NA	-	NA; feedback in the form of decision support at POC	-	NA	-	NA	-	NA	-	NA	-	NA	-	NA
156	Behavior Change Techniques (BCTs)	7. Associations	7. Associations	7.3 Reduce prompts/cues	Withdraw gradually prompts to perform the behavior (includes ‘Fading’)	-	NA	-	NA	-	NA	-	NA; feedback in the form of decision support at POC	-	NA	-	NA	-	NA	-	NA	-	NA	-	NA
157	Behavior Change Techniques (BCTs)	7. Associations	7. Associations	7.4 Remove access to thereward	Advise or arrange for the person to be separated from situations in which unwanted behavior can be rewarded in order to reduce the behavior (includes ‘Time out’)	-	NA	-	NA	-	NA	-	NA; feedback in the form of decision support at POC	-	NA	-	NA	-	NA	-	NA	-	NA	-	NA
158	Behavior Change Techniques (BCTs)	7. Associations	7. Associations	7.5 Remove aversivestimulus	Advise or arrange for the removal of an aversive stimulus to facilitate behavior change (includes ‘Escape learning’)	-	NA	-	NA	-	NA	-	NA; feedback in the form of decision support at POC	-	NA	-	NA	-	NA	-	NA	-	NA	-	NA
159	Behavior Change Techniques (BCTs)	7. Associations	7. Associations	7.6 Satiation	Advise or arrange repeated exposure to a stimulus that reduces or extinguishes a drive for the unwanted behavior	-	NA	-	NA	-	NA	-	NA; feedback in the form of decision support at POC	-	NA	-	NA	-	NA	-	NA	-	NA	-	NA
160	Behavior Change Techniques (BCTs)	7. Associations	7. Associations	7.7 Exposure	Provide systematic confrontation with a feared stimulus to reduce the response to a later encounter	-	NA	-	NA	-	NA	-	NA; feedback in the form of decision support at POC	-	NA	-	NA	-	NA	-	NA	-	NA	-	NA
161	Behavior Change Techniques (BCTs)	7. Associations	7. Associations	7.8 Associative learning	Present a neutral stimulus jointly with a stimulus that already elicits the behavior repeatedly until the neutral stimulus elicits that behavior (includes ‘Classical/Pavlovian Conditioning’) Note: when a BCT involves reward or punishment, code one or more of: 10.2, Material reward (behavior); 10.3, Nonspecific reward; 10.4, Social reward, 10.9, Self-reward; 10.10, Reward (outcome)	-	NA	-	NA	-	NA	-	NA; feedback in the form of decision support at POC	-	NA	-	NA	-	NA	-	NA	-	NA	-	NA
162	Behavior Change Techniques (BCTs)	8. Repetition and substitution	8. Repetition and substitution	8.1 Behavioral practice/rehearsal	Prompt practice or rehearsal of the performance of the behavior one or more times in a context or at a time when the performance may not be necessary, in order to increase habit and skill Note: if aiming to associate performance with the context, also code 8.3, Habit formation	-	NA	-	NA	-	NA	-	NA; feedback in the form of decision support at POC	-	NA	-	NA	-	NA	-	NA	-	NA	-	NA
163	Behavior Change Techniques (BCTs)	8. Repetition and substitution	8. Repetition and substitution	8.2 Behavior substitution	Prompt substitution of the unwanted behavior with a wanted or neutral behavior Note: if this occurs regularly, also code 8.4, Habit reversal	-	NA	-	NA	-	NA	-	NA; feedback in the form of decision support at POC	-	NA	-	NA	-	NA	-	NA	-	NA	-	NA
164	Behavior Change Techniques (BCTs)	8. Repetition and substitution	8. Repetition and substitution	8.3 Habit formation	Prompt rehearsal and repetition of the behavior in the same context repeatedly so that the context elicits the behavior Note: also code 8.1, Behavioral practice/rehearsal	+	Described: prompts and reminders every time HH is required	-	NA	+	Described: prompts every time HH is required	-	NA; feedback in the form of decision support at POC	-	NA	-	NA	-	NA	-	NA	-	NA	-	NA
165	Behavior Change Techniques (BCTs)	8. Repetition and substitution	8. Repetition and substitution	8.4 Habit reversal	Prompt rehearsal and repetition of an alternative behavior to replace an unwanted habitual behavior Note: also code 8.2, Behavior substitution	-	NA	-	NA	-	NA	-	NA; feedback in the form of decision support at POC	-	NA	-	NA	-	NA	-	NA	-	NA	-	NA
166	Behavior Change Techniques (BCTs)	8. Repetition and substitution	8. Repetition and substitution	8.5 Overcorrection	Ask to repeat the wanted behavior in an exaggerated way following an unwanted behaviour	-	NA	-	NA	-	NA	-	NA; feedback in the form of decision support at POC	-	NA	-	NA	-	NA	-	NA	-	NA	-	NA
167	Behavior Change Techniques (BCTs)	8. Repetition and substitution	8. Repetition and substitution	8.6 Generalisation of atarget behavior	Advise to perform the wanted behaviour, which is already performed in a particular situation, in another situation	-	NA	-	NA	-	NA	-	NA; feedback in the form of decision support at POC	-	NA	-	NA	-	NA	-	NA	-	NA	-	NA
168	Behavior Change Techniques (BCTs)	8. Repetition and substitution	8. Repetition and substitution	8.7 Graded tasks	Set easy-to-perform tasks, making them increasingly difficult, but achievable, until behavior is performed	-	NA	-	NA	-	NA	-	NA; feedback in the form of decision support at POC	-	NA	-	NA	-	NA	-	NA	+	Described;	-	NA
169	Behavior Change Techniques (BCTs)	9. Comparison of outcomes	9. Comparison of outcomes	9.1 Credible source	Present verbal or visual communication from a credible source in favour of or against the behavior Note: code this BCT if source generally agreed on as credible e.g., health professionals, celebrities or words used to indicate expertise or leader in field and if the communication has the aim of persuading; if information about health consequences, also code 5.1, Information about health consequen…	-	NA	~	Partially described; the IP manager actively promoted hand hygiene adherence	~	Partially described; department directors explicitly included HH in their team meetings & senior leadership provided visible support for HH and use of the ESM as a measurement tool	-	NA; feedback in the form of decision support at POC	-	NA	-	NA	+	Described; The presence of a visible, credible advisor ensures queries are promptly managed and learning is not delayed.	-	NA	-	NA	+	Described; The importance of a nonconfrontational style was emphasized. As 1 physician explained, “I have heard the pharmacists and the fellows on the phone talking to the people requesting antibiotics and it’s not a confrontational kind of system for the most part so I think people are, in general, willing to take recommendations and advice. The recommendations to change a drug or to not use a d…
170	Behavior Change Techniques (BCTs)	9. Comparison of outcomes	9. Comparison of outcomes	9.2 Pros and cons	Advise the person to identify and compare reasons for wanting (pros) and not wanting to (cons) change the behavior (includes ‘Decisional balance’) Note: if providing information about health consequences, also code 5.1, Information about health consequences; if providing information about emotional consequences, also code 5.6, Information about emotional consequences; if providing information abo…	-	NA	-	NA	-	NA	-	NA; feedback in the form of decision support at POC	-	NA	-	NA	-	NA	-	NA	-	NA	-	NA
171	Behavior Change Techniques (BCTs)	9. Comparison of outcomes	9. Comparison of outcomes	9.3 Comparative imaginingof future outcomes	Prompt or advise the imagining and comparing of future outcomes of changed versus unchanged behaviour	-	NA	-	NA	-	NA	-	NA; feedback in the form of decision support at POC	-	NA	-	NA	-	NA	-	NA	-	NA	-	NA
172	Behavior Change Techniques (BCTs)	10. Reward and threat	10. Reward and threat	10.1 Material incentive(behavior)	Inform that money, vouchers or other valued objects will be delivered if and only if there has been effort and/or progress in performing the behavior (includes ‘Positive reinforcement’) Note: if incentive is social, code 10.5, Social incentive if undescribed code 10.6, Non-specific incentive, and not 10.1, Material incentive (behavior); if incentive is for outcome, code 10.8, Incentive (outcome).…	-	NA	-	NA	-	NA	-	NA; feedback in the form of decision support at POC	-	NA	-	NA	-	NA	-	NA	+	Described; second round: Players are rewarded for a wide range of actions both in the ward (e.g., being the HCW with higher HH compliance rate in a shift) and in the game (e.g., sending suggestions to the research team) using badges. Categories are mostly organized by levels, which have an increasing difficulty level (e.g., for achieving level one you have to perform that action on one shift; lev…	-	NA
173	Behavior Change Techniques (BCTs)	10. Reward and threat	10. Reward and threat	10.2 Material reward(behavior)	Arrange for the delivery of money, vouchers or other valued objects if and only if there has been effort and/or progress in performing the behavior (includes ‘Positive reinforcement’) Note: If reward is social, code 10.4, Social reward, if undescribed code 10.3, Nonspecific reward, and not 10.1, Material reward (behavior); if reward is for outcome, code 10.10, Reward (outcome). If informed of rew…	-	NA	-	NA	-	NA	-	NA; feedback in the form of decision support at POC	-	NA	-	NA	-	NA	-	NA	+	Described; second round: Players are rewarded for a wide range of actions both in the ward (e.g., being the HCW with higher HH compliance rate in a shift) and in the game (e.g., sending suggestions to the research team) using badges. Categories are mostly organized by levels, which have an increasing difficulty level (e.g., for achieving level one you have to perform that action on one shift; lev…	-	NA
174	Behavior Change Techniques (BCTs)	10. Reward and threat	10. Reward and threat	10.3 Non-specific reward	Arrange delivery of a reward if and only if there has been effort and/or progress in performing the behavior (includes ‘Positive reinforcement’) Note: if reward is material, code 10.2, Material reward (behavior), if social, code 10.4, Social reward, and not 10.3, Nonspecific reward; if reward is for outcome code 10.10, Reward (outcome). If informed of reward in advance of rewarded behaviour, also…	-	NA	-	NA	-	NA	-	NA; feedback in the form of decision support at POC	-	NA	-	NA	-	NA	-	NA	-	NA	-	NA
175	Behavior Change Techniques (BCTs)	10. Reward and threat	10. Reward and threat	10.4 Social reward	Arrange verbal or non-verbal reward if and only if there has been effort and/or progress in performing the behavior (includes ‘Positive reinforcement’) Note: if reward is material, code 10.2, Material reward (behavior), if undescribed code 10.3, Non-specific reward, and not 10.4, Social reward; if reward is for outcome code 10.10, Reward (outcome). If informed of reward in advance of rewarded beh…	-	NA	-	NA	-	NA	-	NA; feedback in the form of decision support at POC	-	NA	-	NA	-	NA	-	NA	+	Described; By using these elements, feedback (provided regarding HH performance), competition (implemented by presenting the currently highest score with a bar of different color) and win state (the player with the highest score at the end of the shift was the winner) mechanics were explored. & The social component of the solution is given by a page displaying all players, who can interact with e…	-	NA
176	Behavior Change Techniques (BCTs)	10. Reward and threat	10. Reward and threat	10.5 Social incentive	Inform that a verbal or non-verbal reward will be delivered if and only if there has been effort and/or progress in performing the behavior (includes ‘Positive reinforcement’) Note: if incentive is material, code 10.1, Material incentive (behavior), if undescribed code 10.6, Non-specific incentive, and not 10.5, Social incentive; if incentive is for outcome code 10.8, Incentive (outcome). If rewa…	-	NA	-	NA	-	NA	-	NA; feedback in the form of decision support at POC	-	NA	-	NA	-	NA	-	NA	+	Described; By using these elements, feedback (provided regarding HH performance), competition (implemented by presenting the currently highest score with a bar of different color) and win state (the player with the highest score at the end of the shift was the winner) mechanics were explored. & The social component of the solution is given by a page displaying all players, who can interact with e…	-	NA
177	Behavior Change Techniques (BCTs)	10. Reward and threat	10. Reward and threat	10.6 Non-specific incentive	Inform that a reward will be delivered if and only if there has been effort and/or progress in performing the behavior (includes ‘Positive reinforcement’) Note: if incentive is material, code 10.1, Material incentive (behavior), if social, code 10.5, Social incentive and not 10.6, Non-specific incentive; if incentive is for outcome code 10.8, Incentive (outcome). If reward is delivered also code …	-	NA	-	NA	-	NA	-	NA; feedback in the form of decision support at POC	-	NA	-	NA	-	NA	-	NA	-	NA	-	NA
178	Behavior Change Techniques (BCTs)	10. Reward and threat	10. Reward and threat	10.7 Self-incentive	Plan to reward self in future if and only if there has been effort and/or progress in performing the behavior Note: if self-reward is material, also code 10.1, Material incentive (behavior), if social, also code 10.5, Social incentive, if undescribed, also code 10.6, Non-specific incentive; if incentive is for outcome code 10.8, Incentive (outcome). If reward is delivered also code one of: 10.2, …	-	NA	-	NA	-	NA	-	NA; feedback in the form of decision support at POC	-	NA	-	NA	-	NA	-	NA	-	NA	-	NA
179	Behavior Change Techniques (BCTs)	10. Reward and threat	10. Reward and threat	10.8 Incentive (outcome	Inform that a reward will be delivered if and only if there has been effort and/or progress in achieving the behavioural outcome (includes ‘Positive reinforcement’) Note: this includes social, material, selfand non-specific incentives for outcome; if incentive is for the behavior code 10.5, Social incentive, 10.1, Material incentive (behavior), 10.6, Non-specific incentive or 10.7, Self-incentive…	-	NA	-	NA	-	NA	-	NA; feedback in the form of decision support at POC	-	NA	-	NA	-	NA	-	NA	-	NA	-	NA
180	Behavior Change Techniques (BCTs)	10. Reward and threat	10. Reward and threat	10.9 Self-reward	Prompt self-praise or self-reward if and only if there has been effort and/or progress in performing the behavior Note: if self-reward is material, also code 10.2, Material reward (behavior), if social, also code 10.4, Social reward, if undescribed, also code 10.3, Non-specific reward; if reward is for outcome code 10.10, Reward (outcome). If informed of reward in advance of rewarded behaviour, a…	-	NA	-	NA	-	NA	-	NA; feedback in the form of decision support at POC	-	NA	-	NA	-	NA	-	NA	+	Described; gamification aims at stimulating people’s intrinsic motivation in doing an activity, related to a real-world problem and goal, by trying to make it rewarding for itself. In this way, gamification creates incentives without incurring into high costs.	-	NA
181	Behavior Change Techniques (BCTs)	10. Reward and threat	10. Reward and threat	10.10 Reward (outcome)	Arrange for the delivery of a reward if and only if there has been effort and/or progress in achieving the behavioral outcome (includes ‘Positive reinforcement’) Note: this includes social, material, selfand non-specific rewards for outcome; if reward is for the behavior code 10.4, Social reward, 10.2, Material reward (behavior), 10.3, Non-specific reward or 10.9, Self-reward and not 10.10, Rewar…	-	NA	-	NA	-	NA	-	NA; feedback in the form of decision support at POC	-	NA	-	NA	-	NA	-	NA	-	NA	-	NA
182	Behavior Change Techniques (BCTs)	10. Reward and threat	10. Reward and threat	10.11 Future punishment	Inform that future punishment or removal of reward will be a consequence of performance of an unwanted behavior (may include fear arousal) (includes ‘Threat’)	-	NA	-	NA	-	NA	-	NA; feedback in the form of decision support at POC	-	NA	-	NA	-	NA	-	NA	-	NA	-	NA
183	Behavior Change Techniques (BCTs)	11. Regulation	11. Regulation	11.1 Pharmacological support	Provide, or encourage the use of or adherence to, drugs to facilitate behavior change Note: if pharmacological support to reduce negative emotions (i.e. anxiety) then also code 11.2, Reduce negative emotions	-	NA	-	NA	-	NA	-	NA	-	NA	-	NA	-	NA	-	NA	-	NA	-	NA
184	Behavior Change Techniques (BCTs)	11. Regulation	11. Regulation	11.2 Reduce negativeemotions	Advise on ways of reducing negative emotions to facilitate performance of the behavior (includes ‘Stress Management’) Note: if includes analysing the behavioural problem, also code 1.2, Problem solving	-	NA	-	NA	-	NA	-	NA	-	NA	-	NA	-	NA	-	NA	-	NA	-	NA
185	Behavior Change Techniques (BCTs)	11. Regulation	11. Regulation	11.3 Conserving mentalresources	Advise on ways of minimising demands on mental resources to facilitate behavior change	-	NA	-	NA	-	NA	-	NA	-	NA	-	NA	-	NA	-	NA	-	NA	-	NA
186	Behavior Change Techniques (BCTs)	11. Regulation	11. Regulation	11.4 Paradoxical instructions	Advise to engage in some form of the unwanted behavior with the aim of reducing motivation to engage in that behaviour	-	NA	-	NA	-	NA	-	NA	-	NA	-	NA	-	NA	-	NA	-	NA	-	NA
187	Behavior Change Techniques (BCTs)	12. Antecedents	12. Antecedents	12.1 Restructuring thephysical environment	Change, or advise to change the physical environment in order to facilitate performance of the wanted behavior or create barriers to the unwanted behavior (other than prompts/cues, rewards and punishments) Note: this may also involve 12.3, Avoidance/reducing exposure to cues for the behavior; if restructuring of the social environment code 12.2, Restructuring the social environment; if only addin…	-	NA	-	NA	~	Partially described; patients reacted to visible system components (badges) and initiated conversations about system purpose.	-	NA; feedback in the form of decision support at POC	-	NA	-	NA	+	Described; focus on facilities, area specific factors and observvation of singel room practice and sequences of care (e.g. isolation rooms). & Prompts and reminders in the form of posters and screen savers. Audible reminders were rapidly removed or sabotaged by detractors. Some senior managers removed infection control notice boards as they found them “untidy,” and plans to install monitors faile…	-	NA	-	NA	+	Described; Other specific strategies were described that facilitated the success of the ASP, including education supported by evidencebased recommendations, integration of real-time data in the hospital computer systems, and guideline implementation.
188	Behavior Change Techniques (BCTs)	12. Antecedents	12. Antecedents	12.2 Restructuring the socialenvironment	Change, or advise to change the social environment in order to facilitate performance of the wanted behavior or create barriers to the unwanted behavior (other than prompts/cues, rewards and punishments) Note: this may also involve 12.3, Avoidance/reducing exposure to cues for the behavior; if also restructuring of the physical environment also code 12.1, Restructuring the physical environment	-	NA	-	NA	-	NA	-	NA; feedback in the form of decision support at POC	+	Described; Though feedback recipients occasionally tried to justify their original decisions, the feedback session quickly turned to the evidence and a learning opportunity for the recipient.	-	NA	+	Described; The presence of a visible, credible advisor ensures queries are promptly managed and learning is not delayed.	-	NA	+	Described; Creating a new social environment: the social component of the solution is given by a page displaying all players, who can interact with each other and exhibit their status in the game, thus providing a sense of both competition and cooperation.	+	Described; When relaying stewardship program recommendations, the importance of communicating with the clinical team pharmacist was emphasized in avoiding the police image, as alluded to by a stewardship team pharmacist: Communicating with the pharmacist on a particular teamworks really well because they’re able to bring [the issue] to their team, and it just kind of comes up; they don’t see it a…
189	Behavior Change Techniques (BCTs)	12. Antecedents	12. Antecedents	12.3 Avoidance/reducingexposure to cues for thebehavior	Advise on how to avoid exposure to specific social and contextual/physical cues for the behavior, including changing daily or weekly routines Note: this may also involve 12.1, Restructuring the physical environment and/or 12.2, Restructuring the social environment; if the BCT includes analysing the behavioral problem, only code 1.2, Problem solving	-	NA	-	NA	-	NA	-	NA; feedback in the form of decision support at POC	-	NA	-	NA	-	NA	-	NA	-	NA	-	NA
190	Behavior Change Techniques (BCTs)	12. Antecedents	12. Antecedents	12.4 Distraction	Advise or arrange to use an alternative focus for attention to avoid triggers for unwanted behaviour	-	NA	-	NA	-	NA	-	NA; feedback in the form of decision support at POC	-	NA	-	NA	-	NA	-	NA	-	NA	-	NA
191	Behavior Change Techniques (BCTs)	12. Antecedents	12. Antecedents	12.5 Adding objects to theenvironment	Add objects to the environment in order to facilitate performance of the behavior Note: Provision of information (e.g. written, verbal, visual) in a booklet or leaflet is insufficient. If this is accompanied by social support, also code 3.2, Social support (practical); if the environment is changed beyond the addition of objects, also code 12.1, Restructuring the physical environment	-	NA	-	NA	~	Partially described; patients reacted to visible system components (badges) and initiated conversations about system purpose.	-	NA; feedback in the form of decision support at POC	-	NA	-	NA	+	Described; Prompts and reminders in the form of posters and screen savers. The most enduring promotion was HH technique stickers on HH product dispensers. In addition, regular supplies of posters were delivered to wards and departments.	-	NA	+	Described; There is some potential to observation bias: although there is no presence of a physical observer, nurses may have the sense of being observed, which can lead to higher (thus, unreal) HH compliance rates	-	NA
192	Behavior Change Techniques (BCTs)	12. Antecedents	12. Antecedents	12.6 Body changes	Alter body structure, functioning or support directly to facilitate behavior change	-	Not described	-	NA	-	NA	-	NA; feedback in the form of decision support at POC	-	NA	-	NA	-	NA	-	NA	-	NA	-	NA
193	Behavior Change Techniques (BCTs)	13. Identity	13. Identity	13.1 Identification of self asrole model	Inform that one's own behavior may be an example to others	+	Described; nurses not interested in group confirmity/social comparison, focused on own behavior, not wanting to act as role model or leaders and leave poor performers to their own devices.	-	NA	-	NA	-	NA; feedback in the form of decision support at POC	-	NA	-	NA	-	NA	-	NA	-	NA	-	NA
194	Behavior Change Techniques (BCTs)	13. Identity	13. Identity	13.2 Framing/reframing	Suggest the deliberate adoption of a perspective or new perspective on behavior (e.g. its purpose) in order to change cognitions or emotions about performing the behavior (includes ‘Cognitive structuring’); If information about consequences then code 5.1, Information about health consequences, 5.6, Information about emotional consequences or 5.3, Information about social and environmental consequ…	-	NA	-	NA	-	NA	-	NA; feedback in the form of decision support at POC	-	NA	-	NA	~	Partially described; Some areas readily used this opportunity to identify, improve, and monitor issues, whereas others were reluctant to highlight problems as there was anxiety about producing a low score even for a short period. Sometimes, encouragement was required to tackle an area of practice that was recognized as requiring improvement.	-	NA	-	NA	+	Described; The importance of a nonconfrontational style was emphasized. As 1 physician explained, “I have heard the pharmacists and the fellows on the phone talking to the people requesting antibiotics and it’s not a confrontational kind of system for the most part so I think people are, in general, willing to take recommendations and advice. The recommendations to change a drug or to not use a d…
195	Behavior Change Techniques (BCTs)	13. Identity	13. Identity	13.3 Incompatible belief	Draw attention to discrepancies between current or past behavior and self-image, in order to create discomfort (includes ‘Cognitive dissonance’)	+	Described; Lastly, it is important to note that despite the overall agreement within the nurses’ sample, the responses represent perceptions and not actual skills or knowledge. This was clearly demonstrated when all nurses claimed they had sufficient knowledge of HH guidelines, yet there was a clear gap in HH knowledge when asked specifically about HH skills. This suggests that relying on only pe…	+	Described; GMS HH rates were lower than previously reported at the facility, leading to considerable consternation among staff and managers and resulting in lack of confidence (questioning accuracy) in the new system.	-	NA	-	NA; feedback in the form of decision support at POC	-	NA	-	NA	-	NA	-	NA	-	NA	-	NA
196	Behavior Change Techniques (BCTs)	13. Identity	13. Identity	13.4 Valued self-identity	Advise the person to write or complete rating scales about a cherished value or personal strength as a means of affirming the person’s identity as part of a behavior change strategy (includes ‘Selfaffirmation’)	-	NA	-	NA	-	NA	-	NA; feedback in the form of decision support at POC	-	NA	-	NA	-	NA	-	NA	-	NA	-	NA
197	Behavior Change Techniques (BCTs)	13. Identity	13. Identity	13.5 Identity associated withchanged behavior	Advise the person to construct a new selfidentity as someone who ‘used to engage with the unwanted behavior’	-	NA	-	NA	-	NA	-	NA; feedback in the form of decision support at POC	-	NA	-	NA	-	NA	-	NA	-	NA	-	NA
198	Behavior Change Techniques (BCTs)	14. Scheduled consequences	14. Scheduled consequences	14.1 Behavior cost	Arrange for withdrawal of something valued if and only if an unwanted behavior is performed (includes ‘Response cost’). Note if withdrawal of contingent reward code, 14.3, Remove reward	-	NA	-	NA	-	NA	-	NA; feedback in the form of decision support at POC	-	NA	-	NA	-	NA	-	NA	-	NA	-	NA
199	Behavior Change Techniques (BCTs)	14. Scheduled consequences	14. Scheduled consequences	14.2 Punishment	Arrange for aversive consequence contingent on the performance of the unwanted behavior	-	NA	-	NA	-	NA	-	NA; feedback in the form of decision support at POC	-	NA	-	NA	-	NA	-	NA	-	NA	-	NA
200	Behavior Change Techniques (BCTs)	14. Scheduled consequences	14. Scheduled consequences	14.3 Remove reward	Arrange for discontinuation of contingent reward following performance of the unwanted behavior (includes ‘Extinction’)	-	NA	-	NA	-	NA	-	NA; feedback in the form of decision support at POC	-	NA	-	NA	-	NA	-	NA	-	NA	-	NA
201	Behavior Change Techniques (BCTs)	14. Scheduled consequences	14. Scheduled consequences	14.4 Reward approximation	Arrange for reward following any approximation to the target behavior, gradually rewarding only performance closer to the wanted behavior (includes ‘Shaping’) Note: also code one of 59-63	-	NA	-	NA	-	NA	-	NA; feedback in the form of decision support at POC	-	NA	-	NA	-	NA	-	NA	-	NA	-	NA
202	Behavior Change Techniques (BCTs)	14. Scheduled consequences	14. Scheduled consequences	14.5 Rewarding completion	Build up behavior by arranging reward following final component of the behavior; gradually add the components of the behavior that occur earlier in the behavioral sequence (includes ‘Backward chaining’) Note: also code one of 10.2, Material reward (behavior); 10.3, Non-specific reward; 10.4, Social reward, 10.9, Selfreward; 10.10, Reward (outcome)	-	NA	-	NA	-	NA	-	NA; feedback in the form of decision support at POC	-	NA	-	NA	-	NA	-	NA	-	NA	-	NA
203	Behavior Change Techniques (BCTs)	14. Scheduled consequences	14. Scheduled consequences	14.6 Situation-specific reward	Arrange for reward following the behavior in one situation but not in another (includes ‘Discrimination training’) Note: also code one of 10.2, Material reward (behavior); 10.3, Non-specific reward; 10.4, Social reward, 10.9, Selfreward; 10.10, Reward (outcome)	-	NA	-	NA	-	NA	-	NA; feedback in the form of decision support at POC	-	NA	-	NA	-	NA	-	NA	-	NA	-	NA
204	Behavior Change Techniques (BCTs)	14. Scheduled consequences	14. Scheduled consequences	14.7 Reward incompatible behavior	Arrange reward for responding in a manner that is incompatible with a previous response to that situation (includes ‘Counter-conditioning’) Note: also code one of 10.2, Material reward (behavior); 10.3, Non-specific reward; 10.4, Social reward, 10.9, Selfreward; 10.10, Reward (outcome)	-	NA	-	NA	-	NA	-	NA; feedback in the form of decision support at POC	-	NA	-	NA	-	NA	-	NA	-	NA	-	NA
205	Behavior Change Techniques (BCTs)	14. Scheduled consequences	14. Scheduled consequences	14.8 Reward alternative behavior	Arrange reward for performance of an alternative to the unwanted behavior (includes ‘Differential reinforcement’) Note: also code one of 10.2, Material reward (behavior); 10.3, Non-specific reward; 10.4, Social reward, 10.9, Selfreward; 10.10, Reward (outcome); consider also coding 1.2, Problem solving	-	NA	-	NA	-	NA	-	NA; feedback in the form of decision support at POC	-	NA	-	NA	-	NA	-	NA	-	NA	-	NA
206	Behavior Change Techniques (BCTs)	14. Scheduled consequences	14. Scheduled consequences	14.9 Reduce reward frequency	Arrange for rewards to be made contingent on increasing duration or frequency of the behavior (includes ‘Thinning’) Note: also code one of 10.2, Material reward (behavior); 10.3, Non-specific reward; 10.4, Social reward, 10.9, Selfreward; 10.10, Reward (outcome)	-	NA	-	NA	-	NA	-	NA; feedback in the form of decision support at POC	-	NA	-	NA	-	NA	-	NA	-	NA	-	NA
207	Behavior Change Techniques (BCTs)	14. Scheduled consequences	14. Scheduled consequences	14.10 Remove punishment	Arrange for removal of an unpleasant consequence contingent on performance of the wanted behavior (includes ‘Negative reinforcement’)	-	NA	-	NA	-	NA	-	NA; feedback in the form of decision support at POC	+	Described; Discouraging FI Not used—per FIT recommendations & Praise Not used—per FIT recommendations	-	NA	-	NA	-	NA	-	NA	+	Described; Many interviewees also stressed the importance of not being seen as the antibiotics police, but as facilitators. Interviewees stressed that relationship building with providers was very important to avoid the image of an antibiotics police force whose sole aim is to save on costs. Relationships were built from interactions on rounds, while providing education, and from interfacing duri…
208	Behavior Change Techniques (BCTs)	15. Self-belief	15. Self-belief	15.1 Verbal persuasion about capability	Tell the person that they can successfully perform the wanted behavior, arguing against self-doubts and asserting that they can and will succeed	-	NA	-	NA	-	NA	-	NA; feedback in the form of decision support at POC	-	NA	-	NA	-	NA	-	NA	-	NA	-	NA
209	Behavior Change Techniques (BCTs)	15. Self-belief	15. Self-belief	15.2 Mental rehearsal of successful performance	Advise to practise imagining performing the behavior successfully in relevant contexts	-	NA	-	NA	-	NA	-	NA; feedback in the form of decision support at POC	-	NA	-	NA	-	NA	-	NA	-	NA	-	NA
210	Behavior Change Techniques (BCTs)	15. Self-belief	15. Self-belief	15.3 Focus on past success	Advise to think about or list previous successes in performing the behavior (or parts of it)	-	NA	-	NA	-	NA	-	NA; feedback in the form of decision support at POC	-	NA	-	NA	-	NA	-	NA	-	NA	-	NA
211	Behavior Change Techniques (BCTs)	15. Self-belief	15. Self-belief	15.4 Self-talk	Prompt positive self-talk (aloud or silently) before and during the behavior	-	NA	-	NA	-	NA	-	NA; feedback in the form of decision support at POC	-	NA	-	NA	-	NA	-	NA	-	NA	-	NA
212	Behavior Change Techniques (BCTs)	16. Covert learning	16. Covert learning	16.1 Imaginary punishment	Advise to imagine performing the unwanted behavior in a real-life situation followed by imagining an unpleasant consequence (includes ‘Covert sensitisation’)	-	NA	-	NA	-	NA	-	NA; feedback in the form of decision support at POC	-	NA	-	NA	-	NA	-	NA	-	NA	-	NA
213	Behavior Change Techniques (BCTs)	16. Covert learning	16. Covert learning	16.2 Imaginary reward	Advise to imagine performing the wanted behavior in a real-life situation followed by imagining a pleasant consequence (includes ‘Covert conditioning’)	-	NA	-	NA	-	NA	-	NA; feedback in the form of decision support at POC	-	NA	-	NA	-	NA	-	NA	-	NA	-	NA
214	Behavior Change Techniques (BCTs)	16. Covert learning	16. Covert learning	16.3 Vicarious consequences	Prompt observation of the consequences (including rewards and punishments) for others when they perform the behavior Note: if observation of health consequences, also code 5.1, Information about health consequences; if of emotional consequences, also code 5.6, Information about emotional consequences, if of social, environmental or undescribed consequences, also code 5.3, Information about social…	-	NA	-	NA	-	NA	-	NA; feedback in the form of decision support at POC	-	NA	-	NA	-	NA	-	NA	+	Described; the social component of the solution is given by a page displaying all players, who can interact with each other and exhibit their status in the game, thus providing a sense of both competition and cooperation.	-	NA
215
216	Theoretical Domains Framework (TDF)	1. Knowledge	An awareness of the existence of something	Knowledge (including knowledge of condition /scientific rationale)	An awareness of the existence of something.	+	Yes; administrators believed that the staff have some understanding and knowledge relevant to the implementation of the EMS, yet this knowledge is not sufficient. Nurses, on the other hand, were confident they have the required knowledge to perform HH and use the EMS.	~	Partially described (after intervention); in postintervention focus groups it became clear that many focus group participants were unfamiliar with the WHO 5 Moments for Hand Hygiene on which the expected events were based (so limited HH knowledge)	-	Not described (MO)	-	Not described (MO)	+	Described; In developing the algorithm to be used for classifying cases in the study, we learnt that clinicians routinely caring for patients with urinary catheters use mental models that often deviate from guidelines when classifying cases of catheter-associated bacteriuria as either ASB or CAUTI.22 Thus, designing an intervention that shifted attention to the details of the task and fostered be…	+	Described; Many respondents reported that the training scenarios better equipped them to judge the appropriateness of the prescription, although therewere still some complex cases where expert advice to assist in the evaluation of appropriateness was desirable.	+	Described; focus on knowledge, IC training, and local education (e.g. Identifies areas of confusion or inconsistent practice, which provides an opportunity to remove ambiguity and reinforce consistency in practice.) & Training at entry to the organization (induction) and regular updates ensure the health care worker is aware of the expected standards of practice, policies, and guidance. & Regular…	+	Described; Participants did not want responsibility for collecting, analyzing and interpreting data, due to time constraints, insufficient data management skills and AMR knowledge	-	Not described (MO)	+	Described; The importance of a nonconfrontational style was emphasized. As 1 physician explained, “I have heard the pharmacists and the fellows on the phone talking to the people requesting antibiotics and it’s not a confrontational kind of system for the most part so I think people are, in general, willing to take recommendations and advice. The recommendations to change a drug or to not use a d…
217	Theoretical Domains Framework (TDF)	1. Knowledge	An awareness of the existence of something	Procedural knowledge	Knowing how to do something.	+		~		-	Not described (MO)	-	Not described (MO)	+	Described; mean knowledge of guideline-recommended diagnosis and treatment was 57%.	-	Not described (MO)	+	Described; focus on knowledge, IC training, and local education (e.g. Identifies areas of confusion or inconsistent practice, which provides an opportunity to remove ambiguity and reinforce consistency in practice.) & Training at entry to the organization (induction) and regular updates ensure the health care worker is aware of the expected standards of practice, policies, and guidance. & Regular…	+	Described; Participants did not want responsibility for collecting, analyzing and interpreting data, due to time constraints, insufficient data management skills and AMR knowledge	-	Not described (MO)	-	Not described (MO)
218	Theoretical Domains Framework (TDF)	1. Knowledge	An awareness of the existence of something	Knowledge of task environment	Knowledge of the social and material context in which a task is undertaken.	+		~		~	Partially described; Staff expressed concern about tracking of location. Educational messaging clarifies that system is unable to track movement, only bed approach/exit, and activation of dispenser beacons	-	Not described (MO)	-	Not described (MO)	-	Not described (MO)	+	Described; focus on knowledge, IC training, local education, area specific factors and observation of single room practice and sequences of care (knowledge/skills in working context).	-	Not described (MO)	-	Not described (MO)	+	Described; The importance of a nonconfrontational style was emphasized. As 1 physician explained, “I have heard the pharmacists and the fellows on the phone talking to the people requesting antibiotics and it’s not a confrontational kind of system for the most part so I think people are, in general, willing to take recommendations and advice. The recommendations to change a drug or to not use a d…
219	Theoretical Domains Framework (TDF)	2. Skills	An ability or proficiency acquired through practice	Skills	An ability or proficiency acquired through training and/or practice.	+	Described; nurses stated that they have the skills required for performing HH and using the system. Administrators however, perceived the skill level of the nurses as a potential limitation.	-	Described; Many managers had difficulty reading and interpreting the reports. & None of the managers had accessed the website where customizable reports were available by unit/dispenser and by date/hour. & Managers need training in how to maximize use of data generated from automated systems.	-	Not described (MO)	-	Not described (MO)	+	Described; In developing the algorithm to be used for classifying cases in the study, we learnt that clinicians routinely caring for patients with urinary catheters use mental models that often deviate from guidelines when classifying cases of catheter-associated bacteriuria as either ASB or CAUTI.22 Thus, designing an intervention that shifted attention to the details of the task and fostered be…	+	Described; Many respondents reported that the training scenarios better equipped them to judge the appropriateness of the prescription, although therewere still some complex cases where expert advice to assist in the evaluation of appropriateness was desirable.	+	Described; focus on knowledge, IC training, and local education (e.g. Identifies areas of confusion or inconsistent practice, which provides an opportunity to remove ambiguity and reinforce consistency in practice.) & Training at entry to the organization (induction) and regular updates ensure the health care worker is aware of the expected standards of practice, policies, and guidance. & Regular…	+	Described; participants mentioned data management, including their own registration behavior, and ICT-support as a crucial precondition for successful AF. & Participants did not want responsibility for collecting, analyzing and interpreting data, due to time constraints, insufficient data management skills and AMR knowledge	-	Not described (MO)	-	Not described (MO)
220	Theoretical Domains Framework (TDF)	2. Skills	An ability or proficiency acquired through practice	Skills development	The gradual acquisition or advancement through progressive stages of an ability or proficiency acquired through training and practice.	+		-		-		-	Not described (MO)	+	Described; In developing the algorithm to be used for classifying cases in the study, we learnt that clinicians routinely caring for patients with urinary catheters use mental models that often deviate from guidelines when classifying cases of catheter-associated bacteriuria as either ASB or CAUTI.22 Thus, designing an intervention that shifted attention to the details of the task and fostered be…	-	Not described (MO)	+	Described; focus on knowledge, IC training, and local education (e.g. Identifies areas of confusion or inconsistent practice, which provides an opportunity to remove ambiguity and reinforce consistency in practice.) & Training at entry to the organization (induction) and regular updates ensure the health care worker is aware of the expected standards of practice, policies, and guidance. & Regular…	-	Not described (MO)	-		-	Not described (MO)
221	Theoretical Domains Framework (TDF)	2. Skills	An ability or proficiency acquired through practice	Competence	One's repertoire of skills, and ability especially as it is applied to a task or set of tasks.	+		+		-		-	Not described (MO)	-	Not described (MO)	-	Not described (MO)	-	Not described	-	Not described (MO)	-		-	Not described (MO)
222	Theoretical Domains Framework (TDF)	2. Skills	An ability or proficiency acquired through practice	Ability	Competence or capacity to perform a physical or mental act. Ability may be either unlearned or acquired by education and practice.	+		-		-		-	Not described (MO)	-	Not described (MO)	-	Not described (MO)	-	Not described	-	Not described (MO)	-		-	Not described (MO)
223	Theoretical Domains Framework (TDF)	2. Skills	An ability or proficiency acquired through practice	Interpersonal skills	An aptitude enabling a person to carry on effective relationships with others, such as an ability to cooperate, to assume appropriate social responsibilities or to exhibit adequate flexibility.	-		-		-		-	Not described (MO)	-	Not described (MO)	-	Not described (MO)	-	Not described	-	Not described (MO)	-		+	Described; The importance of a nonconfrontational style was emphasized. As 1 physician explained, “I have heard the pharmacists and the fellows on the phone talking to the people requesting antibiotics and it’s not a confrontational kind of system for the most part so I think people are, in general, willing to take recommendations and advice. The recommendations to change a drug or to not use a d…
224	Theoretical Domains Framework (TDF)	2. Skills	An ability or proficiency acquired through practice	Practice	Repetition of an act, behaviour, or series of activities, often to improve performance or acquire a skill.	+		-		-		-	Not described (MO)	-	Not described (MO)	-	Not described (MO)	-	Not described	-	Not described (MO)	-		-	Not described (MO)
225	Theoretical Domains Framework (TDF)	2. Skills	An ability or proficiency acquired through practice	Skill assessment	A judgment of the quality, worth, importance, level, or value of an ability or proficiency acquired through training and practice.	+		-		-		-	Not described (MO)	-	Not described (MO)	-	Not described (MO)	-	Not described	-	Not described (MO)	-		-	Not described (MO)
226	Theoretical Domains Framework (TDF)	3. Social/Professional Role and Identity	A coherent set of behaviours and displayed personal qualities of an individual in a social or work setting	Professional identity	The characteristics by which an individual is recognised relating to, connected with or befitting a particular profession	+	Nurses and administrators clearly understood the purpose of the system and thought positively about the credibility of the EMS. Both groups describe the system as supporting nurses with their professional identity.	-	NA	-	NA	-	NA	-	NA	-	NA	-	NA	-	NA	-	NA	-	NA
227	Theoretical Domains Framework (TDF)	3. Social/Professional Role and Identity	A coherent set of behaviours and displayed personal qualities of an individual in a social or work setting	Professional role	The behaviour considered appropriate for a particular kind of work or social position.	+		-	NA	-	NA	-	NA	-	NA	-	NA	+	Described; These issues were particularly problematic when there was potential for reporting lower scores conflicting with the established organizational aspiration of reporting high performance.	-	NA	-	NA	+	Described; Many interviewees also stressed the importance of not being seen as the antibiotics police, but as facilitators. Interviewees stressed that relationship building with providers was very important to avoid the image of an antibiotics police force whose sole aim is to save on costs. Relationships were built from interactions on rounds, while providing education, and from interfacing duri…
228	Theoretical Domains Framework (TDF)	3. Social/Professional Role and Identity	A coherent set of behaviours and displayed personal qualities of an individual in a social or work setting	Social identity	The set of behavioural or personal characteristics by which an individual is recognizable [and portrays] as a member of a social group.	+		-	NA	-	NA	-	NA	-	NA	-	NA	-	NA	-	NA	-	NA	-	NA
229	Theoretical Domains Framework (TDF)	3. Social/Professional Role and Identity	A coherent set of behaviours and displayed personal qualities of an individual in a social or work setting	Identity	An individual's sense of self defined by a) a set of physical and psychological characteristics that is not wholly shared with any other person and b) a range of social and interpersonal affiliations (e.g., ethnicity) and social roles.	+		-	NA	-	NA	-	NA	-	NA	-	NA	-	NA	-	NA	-	NA	-	NA
230	Theoretical Domains Framework (TDF)	3. Social/Professional Role and Identity	A coherent set of behaviours and displayed personal qualities of an individual in a social or work setting	Professional boundaries	The bounds or limits relating to, or connected with a particular profession or calling.	+		-	NA	-	NA	-	NA	-	NA	-	NA	-	NA	-	NA	-	NA	-	NA
231	Theoretical Domains Framework (TDF)	3. Social/Professional Role and Identity	A coherent set of behaviours and displayed personal qualities of an individual in a social or work setting	Professional confidence	An individual's belief in his or her repertoire of skills, and ability especially as it is applied to a task or set of tasks.A:E	+		-	NA	-	NA	-	NA	-	NA	-	NA	-	NA	-	NA	-	NA	-	NA
232	Theoretical Domains Framework (TDF)	3. Social/Professional Role and Identity	A coherent set of behaviours and displayed personal qualities of an individual in a social or work setting	Group identity	The set of behavioural or personal characteristics by which an individual is recognizable [and portrays] as a member of a group	+		+	The monitoring system used in this study provided only group feedback. We purposely selected this system for trial because our goal was to create a culture without pointing out individuals in which a team environment was created and the entire unit or work group “owned” responsibility for hand hygiene.	+	Described; Posting of unit/department compliance rates promoted friendly competition and comparison over time; staff requested frequent updates to scores.	-	NA	-	NA	-	NA	-	NA	-	NA	+	Described; The social component of the solution is given by a page displaying all players, who can interact with each other and exhibit their status in the game, thus providing a sense of both competition and cooperation.	+	Described; Many interviewees also stressed the importance of not being seen as the antibiotics police, but as facilitators. Interviewees stressed that relationship building with providers was very important to avoid the image of an antibiotics police force whose sole aim is to save on costs. Relationships were built from interactions on rounds, while providing education, and from interfacing duri…
233	Theoretical Domains Framework (TDF)	3. Social/Professional Role and Identity	A coherent set of behaviours and displayed personal qualities of an individual in a social or work setting	Leadership	The processes involved in leading others, including organising, directing, coordinating and motivating their efforts toward achievement of certain group or organisation goals.	+		+	Described; managers and administrators involved in AF, supported bij IP manager.	+	Described; Leadership commitment (department directors explicitly included HH in their team meetings & Senior leadership at the facility and enterprise level provided visible support for hand hygiene and use of the electronic system as a measurement tool & Facility leadership proactively engaged with employee unions to explain the purpose of the system and detail the capability for responding to …	-	NA	-	NA	~	Partially described; Currently this is believed to be when delivered through senor clinicians	-	NA	-	NA	~	Partially described; close contacts with chief nurse for placement of beacons and testing	+	Described; When relaying stewardship program recommendations, the importance of communicating with the clinical team pharmacist was emphasized in avoiding the police image, as alluded to by a stewardship team pharmacist: Communicating with the pharmacist on a particular teamworks really well becaus & Participants also emphasized the value of leveraging intraorganizational networks to disseminate …
234	Theoretical Domains Framework (TDF)	3. Social/Professional Role and Identity	A coherent set of behaviours and displayed personal qualities of an individual in a social or work setting	Organisational commitment	An employee's dedication to an organisation and wish to remain part of it. Organisational commitment is often described as having both an emotional or moral element and a more prudent element.	-		-	NA	-	NA	-	NA	-	NA	-	NA	+	Described; The level of staff training and education reflects the local and organizational commitment to the prevention of infection. & Promotion and awarness reflects local ownership of infection control. & At times this (assimilation of change within organization was slow and resistance from managers) perpetuated the organizational blindness to problems.	-	NA	-	NA	+	Described; When relaying stewardship program recommendations, the importance of communicating with the clinical team pharmacist was emphasized in avoiding the police image, as alluded to by a stewardship team pharmacist: Communicating with the pharmacist on a particular teamworks really well because they’re able to bring [the issue] to their team, and it just kind of comes up; they don’t see it a…
235	Theoretical Domains Framework (TDF)	4. Beliefs about Capabilities	Acceptance of the truth, reality, or validity about an ability, talent, or facility that a person can put to constructive use	Self-confidence	Self-assurance or trust in one's own abilities, capabilities and judgment.	+	Both groups perceived nurses to have behavioral control, yet administrators listed external difficulties and barriers that would limit nurses’ ability to perform proper HH (e.g. distractions).	-	NA	-	NA	-	NA	-	NA	+	Described; Many respondents reported that the training scenarios better equipped them to judge the appropriateness of the prescription, although therewere still some complex cases where expert advice to assist in the evaluation of appropriateness was desirable.	-	NA	-	NA	-	NA	-	NA
236	Theoretical Domains Framework (TDF)	4. Beliefs about Capabilities	Acceptance of the truth, reality, or validity about an ability, talent, or facility that a person can put to constructive use	Perceived competence	An individual's belief in his or her ability to learn and execute skills.	+		-	NA	-	NA	-	NA	-	NA	-	NA	-	NA	-	NA	-	NA	-	NA
237	Theoretical Domains Framework (TDF)	4. Beliefs about Capabilities	Acceptance of the truth, reality, or validity about an ability, talent, or facility that a person can put to constructive use	Self-efficacy	An individual's capacity to act effectively to bring about desired results, as perceived by the individual.	+		-	NA	-	NA	-	NA	-	NA	+	Described; Many respondents reported that the training scenarios better equipped them to judge the appropriateness of the prescription, although therewere still some complex cases where expert advice to assist in the evaluation of appropriateness was desirable.	-	NA	-	NA	-	NA	-	NA
238	Theoretical Domains Framework (TDF)	4. Beliefs about Capabilities	Acceptance of the truth, reality, or validity about an ability, talent, or facility that a person can put to constructive use	Perceived behavioural control	An individual's perception of the ease or difficulty of performing the behaviour of interest.	+		-	NA	-	NA	-	NA	-	NA	-	NA	-	NA	-	NA	-	NA	-	NA
239	Theoretical Domains Framework (TDF)	4. Beliefs about Capabilities	Acceptance of the truth, reality, or validity about an ability, talent, or facility that a person can put to constructive use	Beliefs	The thing believed; the proposition or set of propositions held true.	+		-	NA	-	NA	-	NA	-	NA	-	NA	-	NA	-	NA	-	NA	-	NA
240	Theoretical Domains Framework (TDF)	4. Beliefs about Capabilities	Acceptance of the truth, reality, or validity about an ability, talent, or facility that a person can put to constructive use	Self-esteem	The degree to which the qualities and characteristics contained in one's self- concept are perceived to be positive.	+		-	NA	-	NA	-	NA	-	NA	-	NA	-	NA	-	NA	-	NA	-	NA
241	Theoretical Domains Framework (TDF)	4. Beliefs about Capabilities	Acceptance of the truth, reality, or validity about an ability, talent, or facility that a person can put to constructive use	Empowerment	The promotion of the skills, knowledge and confidence necessary to take great control of one's life as in certain educational or social schemes; the delegation of increased decision-making powers to individuals or groups in a society or organisation	+		-	NA	+	Described; department directors explicitly included HH in their team meetings & Senior leadership at the facility and enterprise level provided visible support for hand hygiene and use of the electronic system as a measurement tool	-	NA	+	Described; Though feedback recipients occasionally tried to justify their original decisions, the feedback session quickly turned to the evidence and a learning opportunity for the recipient.	-	NA	+	Described; Focus on knowledge/skillsIdentifies areas of confusion or inconsistent practice, which provides an opportunity to remove ambiguity and reinforce consistency in practice. & Training at entry to the organization (induction) and regular updates ensure the health care worker is aware of the expected standards of practice, policies, and guidance.	-	NA	+	Described; empowerment by showing previous results: A stats page allows players to generate graphs displaying relevant information about HH compliance rate over a range of days or months (which can be defined by players) or during a shift (in which case the rate is presented by hours). This way, players can analyse their evolution and think of ways to improve their compliance (for example, if the…	+	Described; The importance of a nonconfrontational style was emphasized. As 1 physician explained, “I have heard the pharmacists and the fellows on the phone talking to the people requesting antibiotics and it’s not a confrontational kind of system for the most part so I think people are, in general, willing to take recommendations and advice. The recommendations to change a drug or to not use a d…
242	Theoretical Domains Framework (TDF)	4. Beliefs about Capabilities	Acceptance of the truth, reality, or validity about an ability, talent, or facility that a person can put to constructive use	Professional confidence	An individual's belief in his or her repertoire of skills, and ability especially as it is applied to a task or set of tasks.	+		-	NA	-	NA	-	NA	-	NA	-	NA	-	NA	-	NA	-	NA	-	NA
243	Theoretical Domains Framework (TDF)	5. Optimism	The confidence that things will happen for the best or that desired goals will be attained	Optimism	The attitude that outcomes will be positive and that people's wishes or aims will ultimately be fulfilled	-	NA	-	NA	-	NA	-	NA	-	NA	-	NA	-	NA	-	NA	-	NA	-	NA
244	Theoretical Domains Framework (TDF)	5. Optimism	The confidence that things will happen for the best or that desired goals will be attained	Pessimism	The attitude that things will go wrong and that people's wishes or aims are unlikely to be fulfilled	-	NA	-	NA	-	NA	-	NA	-	NA	-	NA	-	NA	-	NA	-	NA	-	NA
245	Theoretical Domains Framework (TDF)	5. Optimism	The confidence that things will happen for the best or that desired goals will be attained	Unrealistic optimism	The inert tendency for humans to over-rate their own abilities and chances of positive outcomes compared to those of other people.	-	NA	-	NA	-	NA	-	NA	-	NA	-	NA	-	NA	-	NA	-	NA	-	NA
246	Theoretical Domains Framework (TDF)	5. Optimism	The confidence that things will happen for the best or that desired goals will be attained	Identity	An individual's sense of self defined by a) a set of physical and psychological characteristics that is not wholly shared with any other person and b) a range of social and interpersonal affiliations (e.g., ethnicity) and social roles.	-	NA	-	NA	-	NA	-	NA	-	NA	-	NA	-	NA	-	NA	-	NA	-	NA
247	Theoretical Domains Framework (TDF)	6. Beliefs about Consequences	Acceptance of the truth, reality, or validity about outcomes of a behaviour in a given situation	Beliefs	The thing believed; the proposition or set of propositions held true.	+	Described; nurses focused consistently on the immediate outcome, that is, responding to the reminder signal to perform HH. In contrast, administrators did not discuss the immediate consequences of the EMS but talked about the longitudinal aspect of the EMS data and the subsequent evaluative component for comparing nurses’ performance. Administrators also described the contingencies ofthe EMS, the…	-	NA	-	NA	-	NA	-	NA	-	NA	-	NA	-	NA	-	NA	-	NA
248	Theoretical Domains Framework (TDF)	6. Beliefs about Consequences	Acceptance of the truth, reality, or validity about outcomes of a behaviour in a given situation	Outcome expectancies	Cognitive, emotional, behavioural, and affective outcomes that are assumed to be associated with future or intended behaviours. These assumed outcomes can either promote or inhibit future behaviours.	+		+	Described; GMS HH rates were lower than previously reported at the facility, leading to considerable consternation among staff and managers and resulting in lack of confidence (questioning accuracy) in the new system.	-	NA	-	NA	-	NA	-	NA	-	NA	-	NA	+	Described; target dynamics are emotions, so that HCWs become aware and reflect about their performance, and relationships, which are related to cooperation and competition.	-	NA
249	Theoretical Domains Framework (TDF)	6. Beliefs about Consequences	Acceptance of the truth, reality, or validity about outcomes of a behaviour in a given situation	Characteristics of outcome expectancies	Characteristics of the cognitive, emotional and behavioural outcomes that individuals believe are associated with future or intended behaviours and that are believed to either promote or inhibit these behaviours. These include whether they are sanctions/rewards, proximal/distal, valued/not valued, probable/improbable, salient/not salient, perceived risks or threats.	+		-	NA	-	NA	-	NA	-	NA	-	NA	~	Partially described; Some areas readily used this opportunity to identify, improve, and monitor issues, whereas others were reluctant to highlight problems as there was anxiety about producing a low score even for a short period. Sometimes, encouragement was required to tackle an area of practice that was recognized as requiring improvement.	-	NA	+	Described; gamification aims at stimulating people’s intrinsic motivation in doing an activity, related to a real-world problem and goal, by trying to make it rewarding for itself. In this way, gamification creates incentives without incurring into high costs.	-	NA
250	Theoretical Domains Framework (TDF)	6. Beliefs about Consequences	Acceptance of the truth, reality, or validity about outcomes of a behaviour in a given situation	Anticipated regret	A sense of the potential negative consequences of a decision that influences the choice made: for example an individual may decide not to make an investment because of the feelings associated with an imagined loss.	-		-	NA	-	NA	-	NA	-	NA	-	NA	-	NA	-	NA	-	NA	-	NA
251	Theoretical Domains Framework (TDF)	6. Beliefs about Consequences	Acceptance of the truth, reality, or validity about outcomes of a behaviour in a given situation	Consequents	An outcome of behaviour in a given situation.	+		-	NA	-	NA	-	NA	-	NA	-	NA	-	NA	+	Described; Participants would like insight in outcomes relevant to their patients: “Whether you used an AB that allows patients to go home sooner.”	-	NA	-	NA
252	Theoretical Domains Framework (TDF)	7. Reinforcement	Increasing the probability of a response by arranging a dependent relationship, or contingency, between the response and a given stimulus	Rewards (proximal / distal, valued / not valued, probable / improbable)	Return or recompense made to, or received by a person contingent on some performance.	-	Not described	-	Not described	-	Not described	-	Not described	-	Described; Discouraging FI Not used—per FIT recommendations & Praise Not used—per FIT recommendations	-	Not described	-	Not described	-	Not described	+	Described; gamification aims at stimulating people’s intrinsic motivation in doing an activity, related to a real-world problem and goal, by trying to make it rewarding for itself. In this way, gamification creates incentives without incurring into high costs. & By using these elements, feedback (provided regarding HH performance), competition (implemented by presenting the currently highest scor…	-	Not described
253	Theoretical Domains Framework (TDF)	7. Reinforcement	Increasing the probability of a response by arranging a dependent relationship, or contingency, between the response and a given stimulus	Incentives	An external stimulus, such as condition or object, that enhances or serves as a motive for behaviour.	-	Not described	-	Not described	-	Not described	-	Not described	-	Not described	-	Not described	-	Not described	-	Not described	+	Described; gamification aims at stimulating people’s intrinsic motivation in doing an activity, related to a real-world problem and goal, by trying to make it rewarding for itself. In this way, gamification creates incentives without incurring into high costs. & By using these elements, feedback (provided regarding HH performance), competition (implemented by presenting the currently highest scor…	-	Not described
254	Theoretical Domains Framework (TDF)	7. Reinforcement	Increasing the probability of a response by arranging a dependent relationship, or contingency, between the response and a given stimulus	Punishment	The process in which the relationship between a response and some stimulus or circumstance results in the response becoming less probable; a painful, unwanted or undesired event or circumstance imposed as a penalty on a wrongdoer	-	Not described	-	Not described	-	Not described	-	Not described	-	Not described	-	Not described	-	Not described	-	Not described	-	Not described	-	Not described
255	Theoretical Domains Framework (TDF)	7. Reinforcement	Increasing the probability of a response by arranging a dependent relationship, or contingency, between the response and a given stimulus	Consequents	An outcome of behaviour in a given situation.	-	Not described	-	Not described	-	Not described	-	Not described	-	Not described	-	Not described	-	Not described	-	Not described	-	Not described	-	Not described
256	Theoretical Domains Framework (TDF)	7. Reinforcement	Increasing the probability of a response by arranging a dependent relationship, or contingency, between the response and a given stimulus	Reinforcement	A process in which the frequency of a response is increased by a dependent relationship or contingency with a stimulus.	-	Not described	-	Not described	-	Not described	-	Not described	-	Not described	-	Not described	-	Not described	-	Not described	-	Not described	-	Not described
257	Theoretical Domains Framework (TDF)	7. Reinforcement	Increasing the probability of a response by arranging a dependent relationship, or contingency, between the response and a given stimulus	Contingencies	A conditional probabilistic relation between two events. Contingencies may be arranged via dependencies or they may emerge by accident.	-	Not described	-	Not described	-	Not described	-	Not described	-	Not described	-	Not described	-	Not described	-	Not described	-	Not described	-	Not described
258	Theoretical Domains Framework (TDF)	7. Reinforcement	Increasing the probability of a response by arranging a dependent relationship, or contingency, between the response and a given stimulus	Sanctions	A punishment or other coercive measure, usually administered by a recognised authority, that is used to penalise and deter inappropriate or unauthorised actions	-	Not described	-	Not described	-	Not described	-	Not described	-	Described; Discouraging FI Not used—per FIT recommendations & Praise Not used—per FIT recommendations	-	Not described	-	Not described	-	Not described	-	Not described	-	Not described
259	Theoretical Domains Framework (TDF)	8. Intentions	A conscious decision to perform a behaviour or a resolve to act in a certain way	Stability of intentions	Ability of one's resolve to remain in spite of disturbing influences.	-	NA	-	NA	-	NA	-	NA	-	NA	-	NA	-	NA	-	NA	-	NA	-	NA
260	Theoretical Domains Framework (TDF)	8. Intentions	A conscious decision to perform a behaviour or a resolve to act in a certain way	Stages of change model	A model that proposes that behaviour change is accomplishedthrough five specific stages: Pre-contemplation, Contemplation, Preparation, Action, and Maintenance	-	NA	-	NA	-	NA	-	NA	-	NA	-	NA	+	Described; Resistance to acknowledging and monitoring areas that required improvement was a recurring issue during the development and implementation of this tool. Although the fallibility of the previous monitoring system was recognized within the organization, the use of soft intelligence provided by local observations and feedback was a major departure from the normal practice of collecting da…	-	NA	-	NA	-	NA
261	Theoretical Domains Framework (TDF)	8. Intentions	A conscious decision to perform a behaviour or a resolve to act in a certain way	Transtheoretical model and stages of change	A five-stage theory to explain changes in people's health behaviour. It suggests that change takes time, that different interventions are effective at different stages, and that there are multiple outcomes occurring across the stages.	-	NA	-	NA	-	NA	-	NA	-	NA	-	NA	+	Described; Resistance to acknowledging and monitoring areas that required improvement was a recurring issue during the development and implementation of this tool. Although the fallibility of the previous monitoring system was recognized within the organization, the use of soft intelligence provided by local observations and feedback was a major departure from the normal practice of collecting da…	-	NA	-	NA	-	NA
262	Theoretical Domains Framework (TDF)	9. Goals	Mental representations of outcomes or end states that an individual wants to achieve	Goals (distal / proximal)	Desired state of affairs of a person or system, these may be closer (proximal) or further away (distal).	~	Not clearly described if goal is provided in the intervention (MO). Goal linked to literature (currently 40% compliance, expected 80% compliance)	-	Described, but not substantiated; goal line, which was set at 10% above the baseline compliance for that unit.	-	NA	-	NA	-	Described; Goal setting Not used—feedback given for individual cases of low frequency for an individual physician, with focus on learning and individual decision-making process rather than performance goals.	-	NA	-	Not described	+	Described; Therefore, participants wanted to extensively discuss goals tomake them realistic and relevant for their patients and for limiting AMR.	-	NA	-	NA
263	Theoretical Domains Framework (TDF)	9. Goals	Mental representations of outcomes or end states that an individual wants to achieve	Goal priority	Order of importance or urgency of end states toward which one is striving.	~		-		-	NA	-	NA	-	Described; Goal setting Not used—feedback given for individual cases of low frequency for an individual physician, with focus on learning and individual decision-making process rather than performance goals.	-	NA	-	Not described	+	Described; Therefore, participants wanted to extensively discuss goals tomake them realistic and relevant for their patients and for limiting AMR.	-	NA	-	NA
264	Theoretical Domains Framework (TDF)	9. Goals	Mental representations of outcomes or end states that an individual wants to achieve	Goal / target setting	A process that establishes specific time based behaviour targets that are measurable, achievable and realistic	~		+		-	NA	-	NA	-	Described; Goal setting Not used—feedback given for individual cases of low frequency for an individual physician, with focus on learning and individual decision-making process rather than performance goals.	-	NA	-	Not described	+	Described; Therefore, participants wanted to extensively discuss goals tomake them realistic and relevant for their patients and for limiting AMR.	-	NA	-	NA
265	Theoretical Domains Framework (TDF)	9. Goals	Mental representations of outcomes or end states that an individual wants to achieve	Goals (autonomous / controlled)	The end state toward which one is striving: the purpose of an activity or endeavour. It can be identified by observing that a person ceases or changes its behaviour upon attaining this state; proficiency in a task to be achieved within a set period of time	~		-		-	NA	-	NA	-	Described; Goal setting Not used—feedback given for individual cases of low frequency for an individual physician, with focus on learning and individual decision-making process rather than performance goals.	-	NA	-	Not described	-	NA	-	NA	-	NA
266	Theoretical Domains Framework (TDF)	9. Goals	Mental representations of outcomes or end states that an individual wants to achieve	Action planning	The action or process of forming a plan regarding a thing to be done or a deed	~	Not clearly described if actions are provided in the intervention (MO). Next steps: specific information on how to increase HH, various techniques for increasing HH (prompts, triggers, cues), and suggestions on how to change the behavior will be provided.	-	Described; action planning not part of feedback	-	NA	-	NA	+	Described; The feedback algorithm served as a sort of explicit target and decision-making tool from which participants could make an actionable plan.	-	NA	+	Described; Resistance to acknowledging and monitoring areas that required improvement was a recurring issue during the development and implementation of this tool. Although the fallibility of the previous monitoring system was recognized within the organization, the use of soft intelligence provided by local observations and feedback was a major departure from the normal practice of collecting da…	~	Partially described; Quality management: participants required an overview to quickly see what does (not) go well and improvement suggestions.	-	NA	-	NA
267	Theoretical Domains Framework (TDF)	9. Goals	Mental representations of outcomes or end states that an individual wants to achieve	Implementation intention	The plan that one creates in advance of when, where and how one will enact a behaviour	-	Not described	-	Not described	-	NA	-	NA	-	NA	-	NA	+	Described; Resistance to acknowledging and monitoring areas that required improvement was a recurring issue during the development and implementation of this tool. Although the fallibility of the previous monitoring system was recognized within the organization, the use of soft intelligence provided by local observations and feedback was a major departure from the normal practice of collecting da…	-	NA	-	NA	-	NA
268	Theoretical Domains Framework (TDF)	10. Memory, Attention and Decision Processes	The ability to retain information, focus selectively on aspects of the environment and choose between two or more alternatives	Memory	The ability to retain information or a representation of a past experience, based on the mental processes of learning or encoding retention across some interval of time, and retrieval or reactivation of the memory; specific information of a specific past.	-	NA	-	NA	-	NA	-	NA	-	NA	-	NA	-	NA	-	NA	-	NA	-	NA
269	Theoretical Domains Framework (TDF)	10. Memory, Attention and Decision Processes	The ability to retain information, focus selectively on aspects of the environment and choose between two or more alternatives	Attention	A state of awareness in which the senses are focussed selectively on aspects of the environment and the central nervous system is in a state of readiness to respond to stimuli	+	Described: Nurses said to be constantly aware of the need to wash their hands.	-	Not described	-	Not described	-	Not described	+	Described; In developing the algorithm to be used for classifying cases in the study, we learnt that clinicians routinely caring for patients with urinary catheters use mental models that often deviate from guidelines when classifying cases of catheter-associated bacteriuria as either ASB or CAUTI.22 Thus, designing an intervention that shifted attention to the details of the task and fostered be…	-	Not described	-	Not described	-	Not described	-	Not described	-	Not described
270	Theoretical Domains Framework (TDF)	10. Memory, Attention and Decision Processes	The ability to retain information, focus selectively on aspects of the environment and choose between two or more alternatives	Attention control	The extent to which a person can concentrate on relevant cues and ignore all irrelevant cues in a given situation	+	Described: Nurses said to be constantly aware of the need to wash their hands. Administrators listed external difficulties and barriers that would limit nurses’ ability to perform proper HH (e.g. distractions).	-	Not described	-	Not described	-	Not described	+	Described; In developing the algorithm to be used for classifying cases in the study, we learnt that clinicians routinely caring for patients with urinary catheters use mental models that often deviate from guidelines when classifying cases of catheter-associated bacteriuria as either ASB or CAUTI.22 Thus, designing an intervention that shifted attention to the details of the task and fostered be…	-	Not described	-	Not described	-	Not described	-	Not described	-	Not described
271	Theoretical Domains Framework (TDF)	10. Memory, Attention and Decision Processes	The ability to retain information, focus selectively on aspects of the environment and choose between two or more alternatives	Decision making	The cognitive process of choosing between two or morealternatives, ranging from the relatively clear cut to the comple	+	Described: Nurses said to be constantly aware of the need to wash their hands. Administrators listed external difficulties and barriers that would limit nurses’ ability to perform proper HH (e.g. distractions).	-	Not described	-	Not described	-	Not described	-	Not described	-	Not described	-	Not described	-	Not described	-	Not described	-	Not described
272	Theoretical Domains Framework (TDF)	10. Memory, Attention and Decision Processes	The ability to retain information, focus selectively on aspects of the environment and choose between two or more alternatives	Cognitive overload / tiredness	The situation in which the demands placed on a person by mentalwork are greater than a person's mental abilities	-		-	Not described	-	Not described	-	Not described	-	Not described	-	Not described	-	Not described	-	Not described	-	Not described	-	Not described
273	Theoretical Domains Framework (TDF)	11. Environmental Context and Resources	Any circumstance of a person's situation or environment that discourages or encourages the development of skills and abilities, independence, social competence, and adaptive behaviour	Environmental stressors	External factors in the environment that cause stress	+	Described; both administrators and nursing staff felt there were adequate resources available, and accessibility and functionality of the resources were not deemed problematic.	-	Not described	-	Not described	-	Not described	-	Not described	-	Not described	-	Not described	-	Not described	-	Not described	-	Not described
274	Theoretical Domains Framework (TDF)	11. Environmental Context and Resources	Any circumstance of a person's situation or environment that discourages or encourages the development of skills and abilities, independence, social competence, and adaptive behaviour	Resources / material resources	Commodities and human resources used in enacting a behaviour	+		~	Partially described; the hospital administration committed monies toward purchasing an automated hand hygiene monitoring and feedback system.	~	Partially described; The implementation of an electronic HH monitoring system required an investment of capital, resources and time (both in installation and maintenance)	-	Not described	-	Not described	+	Described; Key challenges reported included inadequate staffing and resources to administer the APS. & Many respondents reported that the training scenarios better equipped them to judge the appropriateness of the prescription, although therewere still some complex cases where expert advice to assist in the evaluation of appropriateness was desirable. & It is important to understand though that d…	+	Described; No additional resource was required as this replaced the established data collection, reporting, and dissemination infrastructure. Although it was recognized that in the existing system staff were often untrained and given no additional time to undertake this work. & There was potential for a decreased dependence on nurses as data collection could be shared with other team members and …	-	Not described	-	Not described	+	Described; Participants also emphasized the value of leveraging intraorganizational networks to disseminate information about ASP strategies. Examples include distribution of ASP strategies via newsletters and working within existing committee structures such as the pharmacy and therapeutics committee to obtain feedback and buy-in. & Most of the themes discerned related to information technology …
[truncated: 56 more rows]

## Sheet: Restructure AFdevlimpev
Table	New name	Based on	Old row #	Extraction form part	Component	Subcomponent	Subcomponent	Detailed description	Study 1(a): Boscart 2012		Study 2: Conway 2014		Study 3: Edmisten 2017		Study 4: Hernandez 2017		Study 5: Hysong 2017		Study 6: James 2015		Study7 : Jeanes 2020		Study 8: Keizer 2020		Study9: Marques 2017		Study 10: Pakyz 2014		Study 11: Parker 2020		Study 12: Patel 2012		Study 13: Power 2014
[truncated: 92 more rows]
